# Supplementary material for: mBARq: a versatile and user-friendly framework for the analysis of DNA barcodes from transposon insertion libraries, knockout mutants, and isogenic strain populations
Source: Bioinformatics. 2024 Feb 10;40(2):btae078. doi: 10.1093/bioinformatics/btae078 (PMC10885212; doi:10.1093/bioinformatics/btae078)
Supplement: btae078_Supplementary_Data [file btae078_supplementary_data.zip]

Archive with 3 entries (3 files):
- Supplementary_tables.xlsx
- Supplemental_figure1_new.eps
- Supplemental_figure2.eps
