# Supplementary material for: mBARq: a versatile and user-friendly framework for the analysis of DNA barcodes from transposon insertion libraries, knockout mutants, and isogenic strain populations
Source: Bioinformatics. 2024 Feb 10;40(2):btae078. doi: 10.1093/bioinformatics/btae078 (PMC10885212; doi:10.1093/bioinformatics/btae078)
Supplement: btae078_Supplementary_Data [file btae078_supplementary_data.zip › Supplementary_tables.xlsx]

## Sheet: Sheet1
Table S1	Nguyen-mbarq-only-decreased-fitness-FE
Table S2	Nguyen-mbarq-only-increased-fitness-FE
Table S3	Wetmore-mbarq-only-decreased-fitness-FE
Table S4	Wetmore-mbarq-only-increased-fitness
Table S5	Barcode sequence properties

## Sheet: TableS1
category	term	number_of_genes	number_of_genes_in_background	ncbiTaxonId	inputGenes	preferredNames	p_value	fdr	description	method	contrast
Process	GO:0000271	6	111	99287	['rfbI', 'rfbX', 'rfbA', 'rfaF', 'rfaI', 'rfaG']	['STM0559', 'rfbX', 'rfbA', 'rfaF', 'rfaI', 'rfaG']	5.8e-06	0.0102	Polysaccharide biosynthetic process	mBARq only	d2
Process	GO:0009244	3	19	99287	['rfaF', 'rfaI', 'rfaG']	['rfaF', 'rfaI', 'rfaG']	9.53e-05	0.0321	Lipopolysaccharide core region biosynthetic process	mBARq only	d2
Process	GO:0033692	5	105	99287	['rfbX', 'rfbA', 'rfaF', 'rfaI', 'rfaG']	['rfbX', 'rfbA', 'rfaF', 'rfaI', 'rfaG']	7.27e-05	0.0321	Cellular polysaccharide biosynthetic process	mBARq only	d2
Process	GO:0009103	4	70	99287	['rfbX', 'rfaF', 'rfaI', 'rfaG']	['rfbX', 'rfaF', 'rfaI', 'rfaG']	0.00022	0.0436	Lipopolysaccharide biosynthetic process	mBARq only	d2
Process	GO:0000271	7	111	99287	['rfbI', 'rfbX', 'rfbA', 'rfaF', 'rfaP', 'rfaG', 'rffD']	['STM0559', 'rfbX', 'rfbA', 'rfaF', 'rfaP', 'rfaG', 'wecC']	4.35e-07	0.00077	Polysaccharide biosynthetic process	mBARq only	d3
Process	GO:0033692	6	105	99287	['rfbX', 'rfbA', 'rfaF', 'rfaP', 'rfaG', 'rffD']	['rfbX', 'rfbA', 'rfaF', 'rfaP', 'rfaG', 'wecC']	5.96e-06	0.0026	Cellular polysaccharide biosynthetic process	mBARq only	d3
Process	GO:0044249	12	866	99287	['rfbI', 'moaB', 'aroA', 'rfbX', 'rfbA', 'gshB', 'gpsA', 'rfaF', 'rfaP', 'rfaG', 'rbsR', 'rffD']	['STM0559', 'moaB', 'aroA', 'rfbX', 'rfbA', 'gshB', 'gpsA', 'rfaF', 'rfaP', 'rfaG', 'rbsR', 'wecC']	8.07e-05	0.0203	Cellular biosynthetic process	mBARq only	d3
Process	GO:1901576	12	881	99287	['rfbI', 'moaB', 'aroA', 'rfbX', 'rfbA', 'gshB', 'gpsA', 'rfaF', 'rfaP', 'rfaG', 'rbsR', 'rffD']	['STM0559', 'moaB', 'aroA', 'rfbX', 'rfbA', 'gshB', 'gpsA', 'rfaF', 'rfaP', 'rfaG', 'rbsR', 'wecC']	9.6e-05	0.0212	Organic substance biosynthetic process	mBARq only	d3
Process	GO:0005975	8	377	99287	['rfbI', 'rfbX', 'rfbA', 'gpsA', 'rfaF', 'rfaP', 'rfaG', 'rffD']	['STM0559', 'rfbX', 'rfbA', 'gpsA', 'rfaF', 'rfaP', 'rfaG', 'wecC']	0.00014	0.0219	Carbohydrate metabolic process	mBARq only	d3
Process	GO:0009244	3	19	99287	['rfaF', 'rfaP', 'rfaG']	['rfaF', 'rfaP', 'rfaG']	0.00011	0.0219	Lipopolysaccharide core region biosynthetic process	mBARq only	d3
Process	GO:0009103	4	70	99287	['rfbX', 'rfaF', 'rfaP', 'rfaG']	['rfbX', 'rfaF', 'rfaP', 'rfaG']	0.00027	0.0346	Lipopolysaccharide biosynthetic process	mBARq only	d3
Process	GO:0008610	5	140	99287	['rfbX', 'gpsA', 'rfaF', 'rfaP', 'rfaG']	['rfbX', 'gpsA', 'rfaF', 'rfaP', 'rfaG']	0.00035	0.0386	Lipid biosynthetic process	mBARq only	d3
Process	GO:0000271	17	111	99287	['rfbP', 'rfbV', 'rfbX', 'rfbH', 'rfbA', 'rfbD', 'glgB', 'yhjS', 'rfaF', 'rfaZ', 'rfaY', 'rfaI', 'rfaB', 'rfaP', 'rfaG', 'rfaQ', 'rffD']	['rfbP', 'rfbV', 'rfbX', 'rfbH', 'rfbA', 'rfbD', 'glgB', 'yhjS', 'rfaF', 'rfaZ', 'rfaY', 'rfaI', 'rfaB', 'rfaP', 'rfaG', 'rfaQ', 'wecC']	1.05e-07	0.00019	Polysaccharide biosynthetic process	mBARq only	d4
Process	GO:0033692	16	105	99287	['rfbP', 'rfbX', 'rfbH', 'rfbA', 'rfbD', 'glgB', 'yhjS', 'rfaF', 'rfaZ', 'rfaY', 'rfaI', 'rfaB', 'rfaP', 'rfaG', 'rfaQ', 'rffD']	['rfbP', 'rfbX', 'rfbH', 'rfbA', 'rfbD', 'glgB', 'yhjS', 'rfaF', 'rfaZ', 'rfaY', 'rfaI', 'rfaB', 'rfaP', 'rfaG', 'rfaQ', 'wecC']	2.74e-07	0.00024	Cellular polysaccharide biosynthetic process	mBARq only	d4
Process	GO:0009244	8	19	99287	['rfaF', 'rfaZ', 'rfaY', 'rfaI', 'rfaB', 'rfaP', 'rfaG', 'rfaQ']	['rfaF', 'rfaZ', 'rfaY', 'rfaI', 'rfaB', 'rfaP', 'rfaG', 'rfaQ']	5.67e-07	0.00025	Lipopolysaccharide core region biosynthetic process	mBARq only	d4
Process	GO:0016051	18	140	99287	['rfbP', 'rfbV', 'rfbX', 'rfbH', 'rfbA', 'rfbD', 'glgB', 'yhjS', 'rfaF', 'rfaZ', 'rfaY', 'rfaI', 'rfaB', 'rfaP', 'rfaG', 'rfaQ', 'rffD', 'pgi']	['rfbP', 'rfbV', 'rfbX', 'rfbH', 'rfbA', 'rfbD', 'glgB', 'yhjS', 'rfaF', 'rfaZ', 'rfaY', 'rfaI', 'rfaB', 'rfaP', 'rfaG', 'rfaQ', 'wecC', 'pgi']	4.65e-07	0.00025	Carbohydrate biosynthetic process	mBARq only	d4
Process	GO:0009103	12	70	99287	['rfbP', 'rfbX', 'rfbH', 'rfbD', 'rfaF', 'rfaZ', 'rfaY', 'rfaI', 'rfaB', 'rfaP', 'rfaG', 'rfaQ']	['rfbP', 'rfbX', 'rfbH', 'rfbD', 'rfaF', 'rfaZ', 'rfaY', 'rfaI', 'rfaB', 'rfaP', 'rfaG', 'rfaQ']	3.16e-06	0.00062	Lipopolysaccharide biosynthetic process	mBARq only	d4
Process	GO:1903509	13	85	99287	['rfbP', 'rfbV', 'rfbX', 'rfbH', 'rfbD', 'rfaF', 'rfaZ', 'rfaY', 'rfaI', 'rfaB', 'rfaP', 'rfaG', 'rfaQ']	['rfbP', 'rfbV', 'rfbX', 'rfbH', 'rfbD', 'rfaF', 'rfaZ', 'rfaY', 'rfaI', 'rfaB', 'rfaP', 'rfaG', 'rfaQ']	3.75e-06	0.00066	Liposaccharide metabolic process	mBARq only	d4
Process	GO:0009312	9	47	99287	['rfbH', 'rfaF', 'rfaZ', 'rfaY', 'rfaI', 'rfaB', 'rfaP', 'rfaG', 'rfaQ']	['rfbH', 'rfaF', 'rfaZ', 'rfaY', 'rfaI', 'rfaB', 'rfaP', 'rfaG', 'rfaQ']	2.64e-05	0.0039	Oligosaccharide biosynthetic process	mBARq only	d4
Process	GO:0008610	15	140	99287	['cfa', 'rfbP', 'rfbV', 'rfbX', 'rfbH', 'rfbD', 'gpsA', 'rfaF', 'rfaZ', 'rfaY', 'rfaI', 'rfaB', 'rfaP', 'rfaG', 'rfaQ']	['cfa', 'rfbP', 'rfbV', 'rfbX', 'rfbH', 'rfbD', 'gpsA', 'rfaF', 'rfaZ', 'rfaY', 'rfaI', 'rfaB', 'rfaP', 'rfaG', 'rfaQ']	3.36e-05	0.0046	Lipid biosynthetic process	mBARq only	d4
Process	GO:1901137	20	243	99287	['apt', 'rfbP', 'rfbV', 'rfbX', 'rfbH', 'rfbA', 'rfbD', 'pbpG', 'nrdE', 'relA', 'gpsA', 'rfaF', 'rfaZ', 'rfaY', 'rfaI', 'rfaB', 'rfaP', 'rfaG', 'rfaQ', 'pyrE']	['apt', 'rfbP', 'rfbV', 'rfbX', 'rfbH', 'rfbA', 'rfbD', 'pbpG', 'nrdE', 'relA', 'gpsA', 'rfaF', 'rfaZ', 'rfaY', 'rfaI', 'rfaB', 'rfaP', 'rfaG', 'rfaQ', 'pyrE']	5.55e-05	0.007	Carbohydrate derivative biosynthetic process	mBARq only	d4
Process	GO:0006629	17	189	99287	['cfa', 'rfbP', 'rfbV', 'rfbX', 'rfbH', 'rfbD', 'tdcA', 'gpsA', 'rfaF', 'rfaZ', 'rfaY', 'rfaI', 'rfaB', 'rfaP', 'rfaG', 'rfaQ', 'pldA']	['cfa', 'rfbP', 'rfbV', 'rfbX', 'rfbH', 'rfbD', 'tdcA', 'gpsA', 'rfaF', 'rfaZ', 'rfaY', 'rfaI', 'rfaB', 'rfaP', 'rfaG', 'rfaQ', 'pldA']	7.71e-05	0.0085	Lipid metabolic process	mBARq only	d4
Process	GO:0044255	16	174	99287	['cfa', 'rfbP', 'rfbV', 'rfbX', 'rfbH', 'rfbD', 'tdcA', 'gpsA', 'rfaF', 'rfaZ', 'rfaY', 'rfaI', 'rfaB', 'rfaP', 'rfaG', 'rfaQ']	['cfa', 'rfbP', 'rfbV', 'rfbX', 'rfbH', 'rfbD', 'tdcA', 'gpsA', 'rfaF', 'rfaZ', 'rfaY', 'rfaI', 'rfaB', 'rfaP', 'rfaG', 'rfaQ']	0.0001	0.0104	Cellular lipid metabolic process	mBARq only	d4
Process	GO:0005975	25	377	99287	['ybeJ', 'rfbP', 'rfbV', 'rfbX', 'rfbH', 'rfbA', 'rfbD', 'fucA', 'fucI', 'garL', 'glgB', 'yhjS', 'gpsA', 'rfaF', 'rfaZ', 'rfaY', 'rfaI', 'rfaB', 'rfaP', 'rfaG', 'rfaQ', 'rffD', 'yneB', 'pgi', 'iolE']	['ybeJ', 'rfbP', 'rfbV', 'rfbX', 'rfbH', 'rfbA', 'rfbD', 'fucA', 'fucI', 'garL', 'glgB', 'yhjS', 'gpsA', 'rfaF', 'rfaZ', 'rfaY', 'rfaI', 'rfaB', 'rfaP', 'rfaG', 'rfaQ', 'wecC', 'yneB', 'pgi', 'iolE']	0.00017	0.0168	Carbohydrate metabolic process	mBARq only	d4
Process	GO:0044262	17	209	99287	['rfbP', 'rfbX', 'rfbH', 'rfbA', 'rfbD', 'glgB', 'yhjS', 'rfaF', 'rfaZ', 'rfaY', 'rfaI', 'rfaB', 'rfaP', 'rfaG', 'rfaQ', 'rffD', 'iolE']	['rfbP', 'rfbX', 'rfbH', 'rfbA', 'rfbD', 'glgB', 'yhjS', 'rfaF', 'rfaZ', 'rfaY', 'rfaI', 'rfaB', 'rfaP', 'rfaG', 'rfaQ', 'wecC', 'iolE']	0.00024	0.0224	Cellular carbohydrate metabolic process	mBARq only	d4

## Sheet: TableS2
category	term	number_of_genes	number_of_genes_in_background	ncbiTaxonId	inputGenes	preferredNames	p_value	fdr	description	method	contrast
Process	GO:0009405	6	56	99287	['sseI', 'ssaV', 'ssaU', 'hilA', 'sipB', 'invE']	['sseI', 'ssaV', 'ssaU', 'hilA', 'sipB', 'invE']	1.63e-06	0.0029	Pathogenesis	mBARq only	d3
Process	GO:0044419	7	92	99287	['sseI', 'ssaJ', 'ssaV', 'ssaU', 'hilA', 'sipB', 'invE']	['sseI', 'ssaJ', 'ssaV', 'ssaU', 'hilA', 'sipB', 'invE']	1.68e-06	0.0029	Interspecies interaction between organisms	mBARq only	d3
Process	GO:0009306	4	33	99287	['ssaJ', 'ssaV', 'ssaU', 'invE']	['ssaJ', 'ssaV', 'ssaU', 'invE']	7e-05	0.0412	Protein secretion	mBARq only	d3
Process	GO:0015031	5	86	99287	['ssaJ', 'ssaV', 'ssaU', 'oppA', 'invE']	['ssaJ', 'ssaV', 'ssaU', 'oppA', 'invE']	0.00021	0.0413	Protein transport	mBARq only	d3
Component	GO:0020002	2	2	99287	['sseI', 'sipB']	['sseI', 'sipB']	0.00022	0.0428	Host cell plasma membrane	mBARq only	d3

## Sheet: TableS3
category	term	number_of_genes	number_of_genes_in_background	ncbiTaxonId	inputGenes	preferredNames	p_value	fdr	description	method	contrast
Process	GO:0008652	24	112	326297	['Sama_0052', 'Sama_0257', 'Sama_0260', 'Sama_0894', 'Sama_0906', 'Sama_0907', 'Sama_0978', 'Sama_1508', 'Sama_1941', 'Sama_1944', 'Sama_1945', 'Sama_1946', 'Sama_1947', 'Sama_1948', 'Sama_2131', 'Sama_2132', 'Sama_2134', 'Sama_2478', 'Sama_2503', 'Sama_2504', 'Sama_2516', 'Sama_2838', 'Sama_2949', 'Sama_3367']	['aroE', 'argB', 'argH', 'Sama_0894', 'thrB', 'Sama_0907', 'Sama_0978', 'Sama_1508', 'hisG', 'hisB', 'hisH', 'hisA', 'hisF', 'hisI', 'trpD', 'trpF', 'trpA', 'proC', 'carB', 'carA', 'proB', 'cysI', 'Sama_2949', 'aroB']	1.66e-16	2.73e-13	Cellular amino acid biosynthetic process	mBARq only	D-Glucose
Process	GO:1901607	22	100	326297	['Sama_0257', 'Sama_0260', 'Sama_0894', 'Sama_0906', 'Sama_0907', 'Sama_0978', 'Sama_1508', 'Sama_1941', 'Sama_1944', 'Sama_1945', 'Sama_1946', 'Sama_1947', 'Sama_1948', 'Sama_2131', 'Sama_2132', 'Sama_2134', 'Sama_2478', 'Sama_2503', 'Sama_2504', 'Sama_2516', 'Sama_2838', 'Sama_2949']	['argB', 'argH', 'Sama_0894', 'thrB', 'Sama_0907', 'Sama_0978', 'Sama_1508', 'hisG', 'hisB', 'hisH', 'hisA', 'hisF', 'hisI', 'trpD', 'trpF', 'trpA', 'proC', 'carB', 'carA', 'proB', 'cysI', 'Sama_2949']	2.4e-15	1.98e-12	Alpha-amino acid biosynthetic process	mBARq only	D-Glucose
Process	GO:1901566	39	454	326297	['Sama_0052', 'Sama_0104', 'Sama_0257', 'Sama_0260', 'Sama_0321', 'Sama_0325', 'Sama_0491', 'Sama_0766', 'Sama_0840', 'Sama_0894', 'Sama_0906', 'Sama_0907', 'Sama_0978', 'Sama_1063', 'Sama_1508', 'Sama_1941', 'Sama_1944', 'Sama_1945', 'Sama_1946', 'Sama_1947', 'Sama_1948', 'Sama_2097', 'Sama_2098', 'Sama_2131', 'Sama_2132', 'Sama_2134', 'Sama_2146', 'Sama_2187', 'Sama_2478', 'Sama_2503', 'Sama_25…	['aroE', 'Sama_0104', 'argB', 'argH', 'pyrE', 'dut', 'purC', 'Sama_0766', 'Sama_0840', 'Sama_0894', 'thrB', 'Sama_0907', 'Sama_0978', 'purK', 'Sama_1508', 'hisG', 'hisB', 'hisH', 'hisA', 'hisF', 'hisI', 'purM', 'purN', 'trpD', 'trpF', 'trpA', 'purF', 'Sama_2187', 'proC', 'carB', 'carA', 'proB', 'Sama_2726', 'cysI', 'pyrC', 'Sama_2892', 'Sama_2949', 'Sama_2971', 'aroB']	1.33e-14	7.31e-12	Organonitrogen compound biosynthetic process	mBARq only	D-Glucose
Process	GO:1901362	31	290	326297	['Sama_0052', 'Sama_0321', 'Sama_0325', 'Sama_0491', 'Sama_0766', 'Sama_0840', 'Sama_0894', 'Sama_1063', 'Sama_1941', 'Sama_1944', 'Sama_1945', 'Sama_1946', 'Sama_1947', 'Sama_1948', 'Sama_2097', 'Sama_2098', 'Sama_2131', 'Sama_2132', 'Sama_2134', 'Sama_2146', 'Sama_2187', 'Sama_2478', 'Sama_2503', 'Sama_2504', 'Sama_2516', 'Sama_2646', 'Sama_2726', 'Sama_2870', 'Sama_2892', 'Sama_3088', 'Sama_33…	['aroE', 'pyrE', 'dut', 'purC', 'Sama_0766', 'Sama_0840', 'Sama_0894', 'purK', 'hisG', 'hisB', 'hisH', 'hisA', 'hisF', 'hisI', 'purM', 'purN', 'trpD', 'trpF', 'trpA', 'purF', 'Sama_2187', 'proC', 'carB', 'carA', 'proB', 'Sama_2646', 'Sama_2726', 'pyrC', 'Sama_2892', 'Sama_3088', 'aroB']	1.09e-13	4.5e-11	Organic cyclic compound biosynthetic process	mBARq only	D-Glucose
Process	GO:0006520	26	196	326297	['Sama_0052', 'Sama_0257', 'Sama_0260', 'Sama_0840', 'Sama_0894', 'Sama_0906', 'Sama_0907', 'Sama_0978', 'Sama_1508', 'Sama_1941', 'Sama_1944', 'Sama_1945', 'Sama_1946', 'Sama_1947', 'Sama_1948', 'Sama_2131', 'Sama_2132', 'Sama_2134', 'Sama_2146', 'Sama_2478', 'Sama_2503', 'Sama_2504', 'Sama_2516', 'Sama_2838', 'Sama_2949', 'Sama_3367']	['aroE', 'argB', 'argH', 'Sama_0840', 'Sama_0894', 'thrB', 'Sama_0907', 'Sama_0978', 'Sama_1508', 'hisG', 'hisB', 'hisH', 'hisA', 'hisF', 'hisI', 'trpD', 'trpF', 'trpA', 'purF', 'proC', 'carB', 'carA', 'proB', 'cysI', 'Sama_2949', 'aroB']	2.12e-13	5.85e-11	Cellular amino acid metabolic process	mBARq only	D-Glucose
Process	GO:0019438	29	253	326297	['Sama_0052', 'Sama_0321', 'Sama_0325', 'Sama_0491', 'Sama_0766', 'Sama_0840', 'Sama_0894', 'Sama_1063', 'Sama_1941', 'Sama_1944', 'Sama_1945', 'Sama_1946', 'Sama_1947', 'Sama_1948', 'Sama_2097', 'Sama_2098', 'Sama_2131', 'Sama_2132', 'Sama_2134', 'Sama_2146', 'Sama_2187', 'Sama_2503', 'Sama_2504', 'Sama_2646', 'Sama_2726', 'Sama_2870', 'Sama_2892', 'Sama_3088', 'Sama_3367']	['aroE', 'pyrE', 'dut', 'purC', 'Sama_0766', 'Sama_0840', 'Sama_0894', 'purK', 'hisG', 'hisB', 'hisH', 'hisA', 'hisF', 'hisI', 'purM', 'purN', 'trpD', 'trpF', 'trpA', 'purF', 'Sama_2187', 'carB', 'carA', 'Sama_2646', 'Sama_2726', 'pyrC', 'Sama_2892', 'Sama_3088', 'aroB']	1.77e-13	5.85e-11	Aromatic compound biosynthetic process	mBARq only	D-Glucose
Process	GO:0046394	25	177	326297	['Sama_0052', 'Sama_0257', 'Sama_0260', 'Sama_0894', 'Sama_0906', 'Sama_0907', 'Sama_0978', 'Sama_1508', 'Sama_1941', 'Sama_1944', 'Sama_1945', 'Sama_1946', 'Sama_1947', 'Sama_1948', 'Sama_2131', 'Sama_2132', 'Sama_2134', 'Sama_2478', 'Sama_2503', 'Sama_2504', 'Sama_2516', 'Sama_2726', 'Sama_2838', 'Sama_2949', 'Sama_3367']	['aroE', 'argB', 'argH', 'Sama_0894', 'thrB', 'Sama_0907', 'Sama_0978', 'Sama_1508', 'hisG', 'hisB', 'hisH', 'hisA', 'hisF', 'hisI', 'trpD', 'trpF', 'trpA', 'proC', 'carB', 'carA', 'proB', 'Sama_2726', 'cysI', 'Sama_2949', 'aroB']	1.93e-13	5.85e-11	Carboxylic acid biosynthetic process	mBARq only	D-Glucose
Process	GO:0044283	30	286	326297	['Sama_0052', 'Sama_0257', 'Sama_0260', 'Sama_0321', 'Sama_0325', 'Sama_0766', 'Sama_0894', 'Sama_0906', 'Sama_0907', 'Sama_0978', 'Sama_1508', 'Sama_1941', 'Sama_1944', 'Sama_1945', 'Sama_1946', 'Sama_1947', 'Sama_1948', 'Sama_2131', 'Sama_2132', 'Sama_2134', 'Sama_2187', 'Sama_2478', 'Sama_2503', 'Sama_2504', 'Sama_2516', 'Sama_2726', 'Sama_2838', 'Sama_2892', 'Sama_2949', 'Sama_3367']	['aroE', 'argB', 'argH', 'pyrE', 'dut', 'Sama_0766', 'Sama_0894', 'thrB', 'Sama_0907', 'Sama_0978', 'Sama_1508', 'hisG', 'hisB', 'hisH', 'hisA', 'hisF', 'hisI', 'trpD', 'trpF', 'trpA', 'Sama_2187', 'proC', 'carB', 'carA', 'proB', 'Sama_2726', 'cysI', 'Sama_2892', 'Sama_2949', 'aroB']	5.06e-13	9.28e-11	Small molecule biosynthetic process	mBARq only	D-Glucose
Process	GO:0044249	46	733	326297	['Sama_0052', 'Sama_0104', 'Sama_0257', 'Sama_0260', 'Sama_0321', 'Sama_0325', 'Sama_0491', 'Sama_0766', 'Sama_0840', 'Sama_0894', 'Sama_0906', 'Sama_0907', 'Sama_0978', 'Sama_1063', 'Sama_1508', 'Sama_1941', 'Sama_1944', 'Sama_1945', 'Sama_1946', 'Sama_1947', 'Sama_1948', 'Sama_2097', 'Sama_2098', 'Sama_2131', 'Sama_2132', 'Sama_2134', 'Sama_2146', 'Sama_2187', 'Sama_2478', 'Sama_2503', 'Sama_25…	['aroE', 'Sama_0104', 'argB', 'argH', 'pyrE', 'dut', 'purC', 'Sama_0766', 'Sama_0840', 'Sama_0894', 'thrB', 'Sama_0907', 'Sama_0978', 'purK', 'Sama_1508', 'hisG', 'hisB', 'hisH', 'hisA', 'hisF', 'hisI', 'purM', 'purN', 'trpD', 'trpF', 'trpA', 'purF', 'Sama_2187', 'proC', 'carB', 'carA', 'proB', 'Sama_2646', 'Sama_2726', 'cysH', 'cysI', 'pyrC', 'cysC', 'cysN', 'cysD', 'Sama_2892', 'Sama_2949', 'Sa…	9.32e-13	1.54e-10	Cellular biosynthetic process	mBARq only	D-Glucose
Process	GO:1901605	23	157	326297	['Sama_0257', 'Sama_0260', 'Sama_0894', 'Sama_0906', 'Sama_0907', 'Sama_0978', 'Sama_1508', 'Sama_1941', 'Sama_1944', 'Sama_1945', 'Sama_1946', 'Sama_1947', 'Sama_1948', 'Sama_2131', 'Sama_2132', 'Sama_2134', 'Sama_2146', 'Sama_2478', 'Sama_2503', 'Sama_2504', 'Sama_2516', 'Sama_2838', 'Sama_2949']	['argB', 'argH', 'Sama_0894', 'thrB', 'Sama_0907', 'Sama_0978', 'Sama_1508', 'hisG', 'hisB', 'hisH', 'hisA', 'hisF', 'hisI', 'trpD', 'trpF', 'trpA', 'purF', 'proC', 'carB', 'carA', 'proB', 'cysI', 'Sama_2949']	1.13e-12	1.7e-10	Alpha-amino acid metabolic process	mBARq only	D-Glucose
Process	GO:0018130	28	276	326297	['Sama_0321', 'Sama_0325', 'Sama_0491', 'Sama_0766', 'Sama_0840', 'Sama_1063', 'Sama_1941', 'Sama_1944', 'Sama_1945', 'Sama_1946', 'Sama_1947', 'Sama_1948', 'Sama_2097', 'Sama_2098', 'Sama_2131', 'Sama_2132', 'Sama_2134', 'Sama_2146', 'Sama_2187', 'Sama_2478', 'Sama_2503', 'Sama_2504', 'Sama_2516', 'Sama_2646', 'Sama_2726', 'Sama_2870', 'Sama_2892', 'Sama_3088']	['pyrE', 'dut', 'purC', 'Sama_0766', 'Sama_0840', 'purK', 'hisG', 'hisB', 'hisH', 'hisA', 'hisF', 'hisI', 'purM', 'purN', 'trpD', 'trpF', 'trpA', 'purF', 'Sama_2187', 'proC', 'carB', 'carA', 'proB', 'Sama_2646', 'Sama_2726', 'pyrC', 'Sama_2892', 'Sama_3088']	8.55e-12	1.09e-09	Heterocycle biosynthetic process	mBARq only	D-Glucose
Process	GO:0009073	12	28	326297	['Sama_0052', 'Sama_0894', 'Sama_1941', 'Sama_1944', 'Sama_1945', 'Sama_1946', 'Sama_1947', 'Sama_1948', 'Sama_2131', 'Sama_2132', 'Sama_2134', 'Sama_3367']	['aroE', 'Sama_0894', 'hisG', 'hisB', 'hisH', 'hisA', 'hisF', 'hisI', 'trpD', 'trpF', 'trpA', 'aroB']	1.66e-11	1.95e-09	Aromatic amino acid family biosynthetic process	mBARq only	D-Glucose
Process	GO:0044281	39	610	326297	['Sama_0052', 'Sama_0257', 'Sama_0260', 'Sama_0321', 'Sama_0325', 'Sama_0375', 'Sama_0491', 'Sama_0672', 'Sama_0766', 'Sama_0840', 'Sama_0894', 'Sama_0906', 'Sama_0907', 'Sama_0978', 'Sama_1063', 'Sama_1508', 'Sama_1941', 'Sama_1944', 'Sama_1945', 'Sama_1946', 'Sama_1947', 'Sama_1948', 'Sama_2097', 'Sama_2098', 'Sama_2131', 'Sama_2132', 'Sama_2134', 'Sama_2146', 'Sama_2187', 'Sama_2478', 'Sama_25…	['aroE', 'argB', 'argH', 'pyrE', 'dut', 'Sama_0375', 'purC', 'mdh', 'Sama_0766', 'Sama_0840', 'Sama_0894', 'thrB', 'Sama_0907', 'Sama_0978', 'purK', 'Sama_1508', 'hisG', 'hisB', 'hisH', 'hisA', 'hisF', 'hisI', 'purM', 'purN', 'trpD', 'trpF', 'trpA', 'purF', 'Sama_2187', 'proC', 'carB', 'carA', 'proB', 'Sama_2726', 'cysI', 'pyrC', 'Sama_2892', 'Sama_2949', 'aroB']	1.17e-10	1.29e-08	Small molecule metabolic process	mBARq only	D-Glucose
Process	GO:1901576	42	729	326297	['Sama_0052', 'Sama_0104', 'Sama_0257', 'Sama_0260', 'Sama_0321', 'Sama_0325', 'Sama_0491', 'Sama_0766', 'Sama_0840', 'Sama_0894', 'Sama_0906', 'Sama_0907', 'Sama_0978', 'Sama_1063', 'Sama_1508', 'Sama_1941', 'Sama_1944', 'Sama_1945', 'Sama_1946', 'Sama_1947', 'Sama_1948', 'Sama_2097', 'Sama_2098', 'Sama_2131', 'Sama_2132', 'Sama_2134', 'Sama_2146', 'Sama_2187', 'Sama_2478', 'Sama_2503', 'Sama_25…	['aroE', 'Sama_0104', 'argB', 'argH', 'pyrE', 'dut', 'purC', 'Sama_0766', 'Sama_0840', 'Sama_0894', 'thrB', 'Sama_0907', 'Sama_0978', 'purK', 'Sama_1508', 'hisG', 'hisB', 'hisH', 'hisA', 'hisF', 'hisI', 'purM', 'purN', 'trpD', 'trpF', 'trpA', 'purF', 'Sama_2187', 'proC', 'carB', 'carA', 'proB', 'Sama_2646', 'Sama_2726', 'cysI', 'pyrC', 'Sama_2892', 'Sama_2949', 'Sama_2971', 'Sama_3088', 'Sama_329…	3.39e-10	3.5e-08	Organic substance biosynthetic process	mBARq only	D-Glucose
Process	GO:0019752	29	359	326297	['Sama_0052', 'Sama_0257', 'Sama_0260', 'Sama_0375', 'Sama_0672', 'Sama_0840', 'Sama_0894', 'Sama_0906', 'Sama_0907', 'Sama_0978', 'Sama_1508', 'Sama_1941', 'Sama_1944', 'Sama_1945', 'Sama_1946', 'Sama_1947', 'Sama_1948', 'Sama_2131', 'Sama_2132', 'Sama_2134', 'Sama_2146', 'Sama_2478', 'Sama_2503', 'Sama_2504', 'Sama_2516', 'Sama_2726', 'Sama_2838', 'Sama_2949', 'Sama_3367']	['aroE', 'argB', 'argH', 'Sama_0375', 'mdh', 'Sama_0840', 'Sama_0894', 'thrB', 'Sama_0907', 'Sama_0978', 'Sama_1508', 'hisG', 'hisB', 'hisH', 'hisA', 'hisF', 'hisI', 'trpD', 'trpF', 'trpA', 'purF', 'proC', 'carB', 'carA', 'proB', 'Sama_2726', 'cysI', 'Sama_2949', 'aroB']	5.86e-10	5.69e-08	Carboxylic acid metabolic process	mBARq only	D-Glucose
Process	GO:0009124	11	39	326297	['Sama_0321', 'Sama_0325', 'Sama_0491', 'Sama_0840', 'Sama_1063', 'Sama_2097', 'Sama_2098', 'Sama_2146', 'Sama_2503', 'Sama_2504', 'Sama_2870']	['pyrE', 'dut', 'purC', 'Sama_0840', 'purK', 'purM', 'purN', 'purF', 'carB', 'carA', 'pyrC']	4.83e-09	3.8e-07	Nucleoside monophosphate biosynthetic process	mBARq only	D-Glucose
Process	GO:0009156	10	35	326297	['Sama_0321', 'Sama_0491', 'Sama_0840', 'Sama_1063', 'Sama_2097', 'Sama_2098', 'Sama_2146', 'Sama_2503', 'Sama_2504', 'Sama_2870']	['pyrE', 'purC', 'Sama_0840', 'purK', 'purM', 'purN', 'purF', 'carB', 'carA', 'pyrC']	2.31e-08	1.59e-06	Ribonucleoside monophosphate biosynthetic process	mBARq only	D-Glucose
Process	GO:1901564	43	871	326297	['Sama_0052', 'Sama_0104', 'Sama_0257', 'Sama_0260', 'Sama_0321', 'Sama_0325', 'Sama_0375', 'Sama_0491', 'Sama_0766', 'Sama_0840', 'Sama_0894', 'Sama_0906', 'Sama_0907', 'Sama_0978', 'Sama_1063', 'Sama_1508', 'Sama_1941', 'Sama_1944', 'Sama_1945', 'Sama_1946', 'Sama_1947', 'Sama_1948', 'Sama_2097', 'Sama_2098', 'Sama_2131', 'Sama_2132', 'Sama_2134', 'Sama_2146', 'Sama_2187', 'Sama_2478', 'Sama_25…	['aroE', 'Sama_0104', 'argB', 'argH', 'pyrE', 'dut', 'Sama_0375', 'purC', 'Sama_0766', 'Sama_0840', 'Sama_0894', 'thrB', 'Sama_0907', 'Sama_0978', 'purK', 'Sama_1508', 'hisG', 'hisB', 'hisH', 'hisA', 'hisF', 'hisI', 'purM', 'purN', 'trpD', 'trpF', 'trpA', 'purF', 'Sama_2187', 'proC', 'carB', 'carA', 'proB', 'Sama_2637', 'Sama_2646', 'Sama_2726', 'cysI', 'pyrC', 'Sama_2892', 'Sama_2949', 'Sama_297…	2.22e-08	1.59e-06	Organonitrogen compound metabolic process	mBARq only	D-Glucose
Process	GO:0044237	59	1536	326297	['Sama_0052', 'Sama_0091', 'Sama_0103', 'Sama_0104', 'Sama_0257', 'Sama_0260', 'Sama_0321', 'Sama_0325', 'Sama_0375', 'Sama_0491', 'Sama_0672', 'Sama_0766', 'Sama_0840', 'Sama_0894', 'Sama_0906', 'Sama_0907', 'Sama_0978', 'Sama_1063', 'Sama_1259', 'Sama_1508', 'Sama_1941', 'Sama_1944', 'Sama_1945', 'Sama_1946', 'Sama_1947', 'Sama_1948', 'Sama_2097', 'Sama_2098', 'Sama_2131', 'Sama_2132', 'Sama_21…	['aroE', 'Sama_0091', 'Sama_0103', 'Sama_0104', 'argB', 'argH', 'pyrE', 'dut', 'Sama_0375', 'purC', 'mdh', 'Sama_0766', 'Sama_0840', 'Sama_0894', 'thrB', 'Sama_0907', 'Sama_0978', 'purK', 'Sama_1259', 'Sama_1508', 'hisG', 'hisB', 'hisH', 'hisA', 'hisF', 'hisI', 'purM', 'purN', 'trpD', 'trpF', 'trpA', 'purF', 'Sama_2187', 'proC', 'carB', 'carA', 'proB', 'Sama_2637', 'Sama_2646', 'Sama_2726', 'xerD…	3.05e-08	1.94e-06	Cellular metabolic process	mBARq only	D-Glucose
Process	GO:1901360	35	636	326297	['Sama_0052', 'Sama_0321', 'Sama_0325', 'Sama_0375', 'Sama_0491', 'Sama_0766', 'Sama_0840', 'Sama_0894', 'Sama_1063', 'Sama_1941', 'Sama_1944', 'Sama_1945', 'Sama_1946', 'Sama_1947', 'Sama_1948', 'Sama_2097', 'Sama_2098', 'Sama_2131', 'Sama_2132', 'Sama_2134', 'Sama_2146', 'Sama_2187', 'Sama_2478', 'Sama_2503', 'Sama_2504', 'Sama_2516', 'Sama_2646', 'Sama_2726', 'Sama_2739', 'Sama_2870', 'Sama_28…	['aroE', 'pyrE', 'dut', 'Sama_0375', 'purC', 'Sama_0766', 'Sama_0840', 'Sama_0894', 'purK', 'hisG', 'hisB', 'hisH', 'hisA', 'hisF', 'hisI', 'purM', 'purN', 'trpD', 'trpF', 'trpA', 'purF', 'Sama_2187', 'proC', 'carB', 'carA', 'proB', 'Sama_2646', 'Sama_2726', 'xerD', 'pyrC', 'Sama_2892', 'Sama_3088', 'xerC', 'aroB', 'recG']	9.08e-08	5.55e-06	Organic cyclic compound metabolic process	mBARq only	D-Glucose
Process	GO:0006725	33	599	326297	['Sama_0052', 'Sama_0321', 'Sama_0325', 'Sama_0375', 'Sama_0491', 'Sama_0766', 'Sama_0840', 'Sama_0894', 'Sama_1063', 'Sama_1941', 'Sama_1944', 'Sama_1945', 'Sama_1946', 'Sama_1947', 'Sama_1948', 'Sama_2097', 'Sama_2098', 'Sama_2131', 'Sama_2132', 'Sama_2134', 'Sama_2146', 'Sama_2187', 'Sama_2503', 'Sama_2504', 'Sama_2646', 'Sama_2726', 'Sama_2739', 'Sama_2870', 'Sama_2892', 'Sama_3088', 'Sama_32…	['aroE', 'pyrE', 'dut', 'Sama_0375', 'purC', 'Sama_0766', 'Sama_0840', 'Sama_0894', 'purK', 'hisG', 'hisB', 'hisH', 'hisA', 'hisF', 'hisI', 'purM', 'purN', 'trpD', 'trpF', 'trpA', 'purF', 'Sama_2187', 'carB', 'carA', 'Sama_2646', 'Sama_2726', 'xerD', 'pyrC', 'Sama_2892', 'Sama_3088', 'xerC', 'aroB', 'recG']	2.62e-07	1.55e-05	Cellular aromatic compound metabolic process	mBARq only	D-Glucose
Process	GO:0000105	6	9	326297	['Sama_1941', 'Sama_1944', 'Sama_1945', 'Sama_1946', 'Sama_1947', 'Sama_1948']	['hisG', 'hisB', 'hisH', 'hisA', 'hisF', 'hisI']	3.75e-07	2.14e-05	Histidine biosynthetic process	mBARq only	D-Glucose
Process	GO:0009987	71	2283	326297	['Sama_0052', 'Sama_0091', 'Sama_0103', 'Sama_0104', 'Sama_0244', 'Sama_0257', 'Sama_0260', 'Sama_0321', 'Sama_0325', 'Sama_0375', 'Sama_0491', 'Sama_0670', 'Sama_0672', 'Sama_0760', 'Sama_0761', 'Sama_0766', 'Sama_0840', 'Sama_0894', 'Sama_0906', 'Sama_0907', 'Sama_0978', 'Sama_1063', 'Sama_1259', 'Sama_1508', 'Sama_1941', 'Sama_1944', 'Sama_1945', 'Sama_1946', 'Sama_1947', 'Sama_1948', 'Sama_20…	['aroE', 'Sama_0091', 'Sama_0103', 'Sama_0104', 'Sama_0244', 'argB', 'argH', 'pyrE', 'dut', 'Sama_0375', 'purC', 'Sama_0670', 'mdh', 'Sama_0760', 'Sama_0761', 'Sama_0766', 'Sama_0840', 'Sama_0894', 'thrB', 'Sama_0907', 'Sama_0978', 'purK', 'Sama_1259', 'Sama_1508', 'hisG', 'hisB', 'hisH', 'hisA', 'hisF', 'hisI', 'purM', 'purN', 'trpD', 'trpF', 'trpA', 'purF', 'Sama_2187', 'Sama_2267', 'Sama_2281'…	6.15e-07	3.38e-05	Cellular process	mBARq only	D-Glucose
Process	GO:0046483	32	609	326297	['Sama_0321', 'Sama_0325', 'Sama_0375', 'Sama_0491', 'Sama_0766', 'Sama_0840', 'Sama_1063', 'Sama_1941', 'Sama_1944', 'Sama_1945', 'Sama_1946', 'Sama_1947', 'Sama_1948', 'Sama_2097', 'Sama_2098', 'Sama_2131', 'Sama_2132', 'Sama_2134', 'Sama_2146', 'Sama_2187', 'Sama_2478', 'Sama_2503', 'Sama_2504', 'Sama_2516', 'Sama_2646', 'Sama_2726', 'Sama_2739', 'Sama_2870', 'Sama_2892', 'Sama_3088', 'Sama_32…	['pyrE', 'dut', 'Sama_0375', 'purC', 'Sama_0766', 'Sama_0840', 'purK', 'hisG', 'hisB', 'hisH', 'hisA', 'hisF', 'hisI', 'purM', 'purN', 'trpD', 'trpF', 'trpA', 'purF', 'Sama_2187', 'proC', 'carB', 'carA', 'proB', 'Sama_2646', 'Sama_2726', 'xerD', 'pyrC', 'Sama_2892', 'Sama_3088', 'xerC', 'recG']	1.27e-06	6.76e-05	Heterocycle metabolic process	mBARq only	D-Glucose
Process	GO:0070814	5	6	326297	['Sama_2837', 'Sama_2838', 'Sama_2888', 'Sama_2890', 'Sama_2891']	['cysH', 'cysI', 'cysC', 'cysN', 'cysD']	1.79e-06	9.23e-05	Hydrogen sulfide biosynthetic process	mBARq only	D-Glucose
Process	GO:0009260	10	62	326297	['Sama_0321', 'Sama_0491', 'Sama_0840', 'Sama_1063', 'Sama_2097', 'Sama_2098', 'Sama_2146', 'Sama_2503', 'Sama_2504', 'Sama_2870']	['pyrE', 'purC', 'Sama_0840', 'purK', 'purM', 'purN', 'purF', 'carB', 'carA', 'pyrC']	2.41e-06	0.00012	Ribonucleotide biosynthetic process	mBARq only	D-Glucose
Process	GO:0000103	5	7	326297	['Sama_2837', 'Sama_2838', 'Sama_2888', 'Sama_2890', 'Sama_2891']	['cysH', 'cysI', 'cysC', 'cysN', 'cysD']	3.02e-06	0.00013	Sulfate assimilation	mBARq only	D-Glucose
Process	GO:0009130	6	14	326297	['Sama_0321', 'Sama_0325', 'Sama_0840', 'Sama_2503', 'Sama_2504', 'Sama_2870']	['pyrE', 'dut', 'Sama_0840', 'carB', 'carA', 'pyrC']	2.66e-06	0.00013	Pyrimidine nucleoside monophosphate biosynthetic process	mBARq only	D-Glucose
Process	GO:0009165	11	83	326297	['Sama_0321', 'Sama_0325', 'Sama_0491', 'Sama_0840', 'Sama_1063', 'Sama_2097', 'Sama_2098', 'Sama_2146', 'Sama_2503', 'Sama_2504', 'Sama_2870']	['pyrE', 'dut', 'purC', 'Sama_0840', 'purK', 'purM', 'purN', 'purF', 'carB', 'carA', 'pyrC']	4.13e-06	0.00017	Nucleotide biosynthetic process	mBARq only	D-Glucose
Process	GO:0006807	47	1203	326297	['Sama_0052', 'Sama_0104', 'Sama_0257', 'Sama_0260', 'Sama_0321', 'Sama_0325', 'Sama_0375', 'Sama_0491', 'Sama_0766', 'Sama_0840', 'Sama_0894', 'Sama_0906', 'Sama_0907', 'Sama_0978', 'Sama_1063', 'Sama_1508', 'Sama_1941', 'Sama_1944', 'Sama_1945', 'Sama_1946', 'Sama_1947', 'Sama_1948', 'Sama_2097', 'Sama_2098', 'Sama_2131', 'Sama_2132', 'Sama_2134', 'Sama_2146', 'Sama_2187', 'Sama_2478', 'Sama_25…	['aroE', 'Sama_0104', 'argB', 'argH', 'pyrE', 'dut', 'Sama_0375', 'purC', 'Sama_0766', 'Sama_0840', 'Sama_0894', 'thrB', 'Sama_0907', 'Sama_0978', 'purK', 'Sama_1508', 'hisG', 'hisB', 'hisH', 'hisA', 'hisF', 'hisI', 'purM', 'purN', 'trpD', 'trpF', 'trpA', 'purF', 'Sama_2187', 'proC', 'carB', 'carA', 'proB', 'Sama_2637', 'Sama_2646', 'Sama_2726', 'xerD', 'cysI', 'pyrC', 'Sama_2892', 'Sama_2949', '…	4.3e-06	0.00018	Nitrogen compound metabolic process	mBARq only	D-Glucose
Process	GO:0044205	5	8	326297	['Sama_0321', 'Sama_0840', 'Sama_2503', 'Sama_2504', 'Sama_2870']	['pyrE', 'Sama_0840', 'carB', 'carA', 'pyrC']	4.82e-06	0.00019	De novo UMP biosynthetic process	mBARq only	D-Glucose
Process	GO:0009259	11	85	326297	['Sama_0321', 'Sama_0375', 'Sama_0491', 'Sama_0840', 'Sama_1063', 'Sama_2097', 'Sama_2098', 'Sama_2146', 'Sama_2503', 'Sama_2504', 'Sama_2870']	['pyrE', 'Sama_0375', 'purC', 'Sama_0840', 'purK', 'purM', 'purN', 'purF', 'carB', 'carA', 'pyrC']	5.09e-06	0.0002	Ribonucleotide metabolic process	mBARq only	D-Glucose
Process	GO:0006221	6	18	326297	['Sama_0321', 'Sama_0325', 'Sama_0840', 'Sama_2503', 'Sama_2504', 'Sama_2870']	['pyrE', 'dut', 'Sama_0840', 'carB', 'carA', 'pyrC']	8.63e-06	0.00032	Pyrimidine nucleotide biosynthetic process	mBARq only	D-Glucose
Process	GO:0046112	5	10	326297	['Sama_0321', 'Sama_0840', 'Sama_2146', 'Sama_2504', 'Sama_2870']	['pyrE', 'Sama_0840', 'purF', 'carA', 'pyrC']	1.09e-05	0.00039	Nucleobase biosynthetic process	mBARq only	D-Glucose
Process	GO:0006189	5	12	326297	['Sama_0491', 'Sama_1063', 'Sama_2097', 'Sama_2098', 'Sama_2146']	['purC', 'purK', 'purM', 'purN', 'purF']	2.16e-05	0.00066	De novo IMP biosynthetic process	mBARq only	D-Glucose
Process	GO:0008152	61	1907	326297	['Sama_0001', 'Sama_0052', 'Sama_0091', 'Sama_0103', 'Sama_0104', 'Sama_0257', 'Sama_0260', 'Sama_0321', 'Sama_0325', 'Sama_0375', 'Sama_0491', 'Sama_0670', 'Sama_0672', 'Sama_0766', 'Sama_0840', 'Sama_0894', 'Sama_0906', 'Sama_0907', 'Sama_0978', 'Sama_1063', 'Sama_1259', 'Sama_1508', 'Sama_1941', 'Sama_1944', 'Sama_1945', 'Sama_1946', 'Sama_1947', 'Sama_1948', 'Sama_2097', 'Sama_2098', 'Sama_21…	['Sama_0001', 'aroE', 'Sama_0091', 'Sama_0103', 'Sama_0104', 'argB', 'argH', 'pyrE', 'dut', 'Sama_0375', 'purC', 'Sama_0670', 'mdh', 'Sama_0766', 'Sama_0840', 'Sama_0894', 'thrB', 'Sama_0907', 'Sama_0978', 'purK', 'Sama_1259', 'Sama_1508', 'hisG', 'hisB', 'hisH', 'hisA', 'hisF', 'hisI', 'purM', 'purN', 'trpD', 'trpF', 'trpA', 'purF', 'Sama_2187', 'proC', 'carB', 'carA', 'proB', 'Sama_2637', 'Sama…	2.21e-05	0.00066	Metabolic process	mBARq only	D-Glucose
Process	GO:0009117	12	123	326297	['Sama_0321', 'Sama_0325', 'Sama_0375', 'Sama_0491', 'Sama_0840', 'Sama_1063', 'Sama_2097', 'Sama_2098', 'Sama_2146', 'Sama_2503', 'Sama_2504', 'Sama_2870']	['pyrE', 'dut', 'Sama_0375', 'purC', 'Sama_0840', 'purK', 'purM', 'purN', 'purF', 'carB', 'carA', 'pyrC']	2.61e-05	0.00077	Nucleotide metabolic process	mBARq only	D-Glucose
Process	GO:0009084	6	24	326297	['Sama_0257', 'Sama_0260', 'Sama_2478', 'Sama_2503', 'Sama_2504', 'Sama_2516']	['argB', 'argH', 'proC', 'carB', 'carA', 'proB']	3.43e-05	0.00098	Glutamine family amino acid biosynthetic process	mBARq only	D-Glucose
Process	GO:0006796	21	362	326297	['Sama_0257', 'Sama_0321', 'Sama_0325', 'Sama_0375', 'Sama_0491', 'Sama_0840', 'Sama_0906', 'Sama_0978', 'Sama_1063', 'Sama_1944', 'Sama_2097', 'Sama_2098', 'Sama_2146', 'Sama_2503', 'Sama_2504', 'Sama_2516', 'Sama_2870', 'Sama_2888', 'Sama_3090', 'Sama_3291', 'Sama_3426']	['argB', 'pyrE', 'dut', 'Sama_0375', 'purC', 'Sama_0840', 'thrB', 'Sama_0978', 'purK', 'hisB', 'purM', 'purN', 'purF', 'carB', 'carA', 'proB', 'pyrC', 'cysC', 'Sama_3090', 'Sama_3291', 'Sama_3426']	4.14e-05	0.0011	Phosphate-containing compound metabolic process	mBARq only	D-Glucose
Process	GO:0009064	8	56	326297	['Sama_0257', 'Sama_0260', 'Sama_1945', 'Sama_2146', 'Sama_2478', 'Sama_2503', 'Sama_2504', 'Sama_2516']	['argB', 'argH', 'hisH', 'purF', 'proC', 'carB', 'carA', 'proB']	5.81e-05	0.0015	Glutamine family amino acid metabolic process	mBARq only	D-Glucose
Process	GO:0019856	4	7	326297	['Sama_0321', 'Sama_0840', 'Sama_2504', 'Sama_2870']	['pyrE', 'Sama_0840', 'carA', 'pyrC']	6.09e-05	0.0015	Pyrimidine nucleobase biosynthetic process	mBARq only	D-Glucose
Process	GO:0034641	31	710	326297	['Sama_0321', 'Sama_0325', 'Sama_0375', 'Sama_0491', 'Sama_0766', 'Sama_0840', 'Sama_1063', 'Sama_1941', 'Sama_1944', 'Sama_1945', 'Sama_1946', 'Sama_1947', 'Sama_1948', 'Sama_2097', 'Sama_2098', 'Sama_2131', 'Sama_2132', 'Sama_2134', 'Sama_2146', 'Sama_2187', 'Sama_2503', 'Sama_2504', 'Sama_2637', 'Sama_2646', 'Sama_2726', 'Sama_2739', 'Sama_2870', 'Sama_2892', 'Sama_3088', 'Sama_3247', 'Sama_33…	['pyrE', 'dut', 'Sama_0375', 'purC', 'Sama_0766', 'Sama_0840', 'purK', 'hisG', 'hisB', 'hisH', 'hisA', 'hisF', 'hisI', 'purM', 'purN', 'trpD', 'trpF', 'trpA', 'purF', 'Sama_2187', 'carB', 'carA', 'Sama_2637', 'Sama_2646', 'Sama_2726', 'xerD', 'pyrC', 'Sama_2892', 'Sama_3088', 'xerC', 'recG']	8.51e-05	0.0021	Cellular nitrogen compound metabolic process	mBARq only	D-Glucose
Process	GO:0034654	13	166	326297	['Sama_0321', 'Sama_0325', 'Sama_0491', 'Sama_0840', 'Sama_1063', 'Sama_2097', 'Sama_2098', 'Sama_2146', 'Sama_2503', 'Sama_2504', 'Sama_2646', 'Sama_2870', 'Sama_3088']	['pyrE', 'dut', 'purC', 'Sama_0840', 'purK', 'purM', 'purN', 'purF', 'carB', 'carA', 'Sama_2646', 'pyrC', 'Sama_3088']	9.97e-05	0.0024	Nucleobase-containing compound biosynthetic process	mBARq only	D-Glucose
Process	GO:0044271	20	375	326297	['Sama_0321', 'Sama_0325', 'Sama_0491', 'Sama_0766', 'Sama_0840', 'Sama_1063', 'Sama_2097', 'Sama_2098', 'Sama_2131', 'Sama_2132', 'Sama_2134', 'Sama_2146', 'Sama_2187', 'Sama_2503', 'Sama_2504', 'Sama_2646', 'Sama_2726', 'Sama_2870', 'Sama_2892', 'Sama_3088']	['pyrE', 'dut', 'purC', 'Sama_0766', 'Sama_0840', 'purK', 'purM', 'purN', 'trpD', 'trpF', 'trpA', 'purF', 'Sama_2187', 'carB', 'carA', 'Sama_2646', 'Sama_2726', 'pyrC', 'Sama_2892', 'Sama_3088']	0.0002	0.0047	Cellular nitrogen compound biosynthetic process	mBARq only	D-Glucose
Process	GO:0007059	4	11	326297	['Sama_2739', 'Sama_3247', 'Sama_3652', 'Sama_3653']	['xerD', 'xerC', 'Sama_3652', 'Sama_3653']	0.00024	0.0054	Chromosome segregation	mBARq only	D-Glucose
Process	GO:1901137	13	182	326297	['Sama_0104', 'Sama_0321', 'Sama_0325', 'Sama_0491', 'Sama_0840', 'Sama_1063', 'Sama_2097', 'Sama_2098', 'Sama_2146', 'Sama_2503', 'Sama_2504', 'Sama_2870', 'Sama_2971']	['Sama_0104', 'pyrE', 'dut', 'purC', 'Sama_0840', 'purK', 'purM', 'purN', 'purF', 'carB', 'carA', 'pyrC', 'Sama_2971']	0.00024	0.0054	Carbohydrate derivative biosynthetic process	mBARq only	D-Glucose
Process	GO:0090407	12	160	326297	['Sama_0321', 'Sama_0325', 'Sama_0491', 'Sama_0840', 'Sama_1063', 'Sama_2097', 'Sama_2098', 'Sama_2146', 'Sama_2503', 'Sama_2504', 'Sama_2870', 'Sama_3291']	['pyrE', 'dut', 'purC', 'Sama_0840', 'purK', 'purM', 'purN', 'purF', 'carB', 'carA', 'pyrC', 'Sama_3291']	0.00028	0.006	Organophosphate biosynthetic process	mBARq only	D-Glucose
Process	GO:0006526	4	13	326297	['Sama_0257', 'Sama_0260', 'Sama_2503', 'Sama_2504']	['argB', 'argH', 'carB', 'carA']	0.0004	0.008	Arginine biosynthetic process	mBARq only	D-Glucose
Process	GO:0006207	3	5	326297	['Sama_0321', 'Sama_0840', 'Sama_2504']	['pyrE', 'Sama_0840', 'carA']	0.00051	0.0102	De novo pyrimidine nucleobase biosynthetic process	mBARq only	D-Glucose
Process	GO:0000162	3	6	326297	['Sama_2131', 'Sama_2132', 'Sama_2134']	['trpD', 'trpF', 'trpA']	0.00076	0.0149	Tryptophan biosynthetic process	mBARq only	D-Glucose
Process	GO:0009070	4	17	326297	['Sama_0978', 'Sama_1508', 'Sama_2838', 'Sama_2949']	['Sama_0978', 'Sama_1508', 'cysI', 'Sama_2949']	0.00094	0.0178	Serine family amino acid biosynthetic process	mBARq only	D-Glucose
Process	GO:0044238	44	1333	326297	['Sama_0052', 'Sama_0104', 'Sama_0257', 'Sama_0260', 'Sama_0321', 'Sama_0325', 'Sama_0375', 'Sama_0491', 'Sama_0672', 'Sama_0840', 'Sama_0894', 'Sama_0906', 'Sama_0907', 'Sama_0978', 'Sama_1063', 'Sama_1508', 'Sama_1941', 'Sama_1944', 'Sama_1945', 'Sama_1946', 'Sama_1947', 'Sama_1948', 'Sama_2097', 'Sama_2098', 'Sama_2131', 'Sama_2132', 'Sama_2134', 'Sama_2146', 'Sama_2478', 'Sama_2503', 'Sama_25…	['aroE', 'Sama_0104', 'argB', 'argH', 'pyrE', 'dut', 'Sama_0375', 'purC', 'mdh', 'Sama_0840', 'Sama_0894', 'thrB', 'Sama_0907', 'Sama_0978', 'purK', 'Sama_1508', 'hisG', 'hisB', 'hisH', 'hisA', 'hisF', 'hisI', 'purM', 'purN', 'trpD', 'trpF', 'trpA', 'purF', 'proC', 'carB', 'carA', 'proB', 'Sama_2646', 'xerD', 'cysI', 'pyrC', 'Sama_2949', 'Sama_2971', 'Sama_3088', 'xerC', 'Sama_3291', 'aroB', 'rec…	0.00096	0.0181	Primary metabolic process	mBARq only	D-Glucose
Process	GO:0006563	3	7	326297	['Sama_0978', 'Sama_1508', 'Sama_2949']	['Sama_0978', 'Sama_1508', 'Sama_2949']	0.0011	0.0197	L-serine metabolic process	mBARq only	D-Glucose
Process	GO:0006576	4	19	326297	['Sama_2131', 'Sama_2132', 'Sama_2134', 'Sama_2646']	['trpD', 'trpF', 'trpA', 'Sama_2646']	0.0013	0.0238	Cellular biogenic amine metabolic process	mBARq only	D-Glucose
Process	GO:0019637	13	223	326297	['Sama_0321', 'Sama_0325', 'Sama_0375', 'Sama_0491', 'Sama_0840', 'Sama_1063', 'Sama_2097', 'Sama_2098', 'Sama_2146', 'Sama_2503', 'Sama_2504', 'Sama_2870', 'Sama_3291']	['pyrE', 'dut', 'Sama_0375', 'purC', 'Sama_0840', 'purK', 'purM', 'purN', 'purF', 'carB', 'carA', 'pyrC', 'Sama_3291']	0.0015	0.0258	Organophosphate metabolic process	mBARq only	D-Glucose
Process	GO:0071704	49	1595	326297	['Sama_0052', 'Sama_0104', 'Sama_0257', 'Sama_0260', 'Sama_0321', 'Sama_0325', 'Sama_0375', 'Sama_0491', 'Sama_0672', 'Sama_0766', 'Sama_0840', 'Sama_0894', 'Sama_0906', 'Sama_0907', 'Sama_0978', 'Sama_1063', 'Sama_1508', 'Sama_1941', 'Sama_1944', 'Sama_1945', 'Sama_1946', 'Sama_1947', 'Sama_1948', 'Sama_2097', 'Sama_2098', 'Sama_2131', 'Sama_2132', 'Sama_2134', 'Sama_2146', 'Sama_2187', 'Sama_24…	['aroE', 'Sama_0104', 'argB', 'argH', 'pyrE', 'dut', 'Sama_0375', 'purC', 'mdh', 'Sama_0766', 'Sama_0840', 'Sama_0894', 'thrB', 'Sama_0907', 'Sama_0978', 'purK', 'Sama_1508', 'hisG', 'hisB', 'hisH', 'hisA', 'hisF', 'hisI', 'purM', 'purN', 'trpD', 'trpF', 'trpA', 'purF', 'Sama_2187', 'proC', 'carB', 'carA', 'proB', 'Sama_2637', 'Sama_2646', 'Sama_2726', 'xerD', 'cysI', 'pyrC', 'Sama_2892', 'Sama_2…	0.002	0.0338	Organic substance metabolic process	mBARq only	D-Glucose
Process	GO:0019354	2	2	326297	['Sama_2187', 'Sama_2892']	['Sama_2187', 'Sama_2892']	0.0027	0.0454	Siroheme biosynthetic process	mBARq only	D-Glucose
Process	GO:0019419	2	2	326297	['Sama_2837', 'Sama_2891']	['cysH', 'cysD']	0.0027	0.0454	Sulfate reduction	mBARq only	D-Glucose
Process	GO:1901135	14	270	326297	['Sama_0104', 'Sama_0321', 'Sama_0325', 'Sama_0375', 'Sama_0491', 'Sama_0840', 'Sama_1063', 'Sama_2097', 'Sama_2098', 'Sama_2146', 'Sama_2503', 'Sama_2504', 'Sama_2870', 'Sama_2971']	['Sama_0104', 'pyrE', 'dut', 'Sama_0375', 'purC', 'Sama_0840', 'purK', 'purM', 'purN', 'purF', 'carB', 'carA', 'pyrC', 'Sama_2971']	0.0028	0.0454	Carbohydrate derivative metabolic process	mBARq only	D-Glucose
Process	GO:0044272	6	61	326297	['Sama_1508', 'Sama_2837', 'Sama_2838', 'Sama_2888', 'Sama_2890', 'Sama_2891']	['Sama_1508', 'cysH', 'cysI', 'cysC', 'cysN', 'cysD']	0.003	0.0487	Sulfur compound biosynthetic process	mBARq only	D-Glucose
Component	GO:0005622	61	1562	326297	['Sama_0001', 'Sama_0052', 'Sama_0257', 'Sama_0260', 'Sama_0321', 'Sama_0325', 'Sama_0375', 'Sama_0491', 'Sama_0670', 'Sama_0672', 'Sama_0766', 'Sama_0780', 'Sama_0840', 'Sama_0894', 'Sama_0906', 'Sama_0907', 'Sama_0978', 'Sama_1063', 'Sama_1508', 'Sama_1941', 'Sama_1944', 'Sama_1945', 'Sama_1946', 'Sama_1947', 'Sama_1948', 'Sama_1997', 'Sama_2097', 'Sama_2098', 'Sama_2131', 'Sama_2132', 'Sama_21…	['Sama_0001', 'aroE', 'argB', 'argH', 'pyrE', 'dut', 'Sama_0375', 'purC', 'Sama_0670', 'mdh', 'Sama_0766', 'dksA', 'Sama_0840', 'Sama_0894', 'thrB', 'Sama_0907', 'Sama_0978', 'purK', 'Sama_1508', 'hisG', 'hisB', 'hisH', 'hisA', 'hisF', 'hisI', 'Sama_1997', 'purM', 'purN', 'trpD', 'trpF', 'trpA', 'purF', 'Sama_2187', 'Sama_2267', 'Sama_2281', 'proC', 'carB', 'carA', 'proB', 'Sama_2637', 'Sama_2726…	4.46e-09	8.21e-07	Intracellular	mBARq only	D-Glucose
Component	GO:0005737	57	1438	326297	['Sama_0001', 'Sama_0052', 'Sama_0257', 'Sama_0260', 'Sama_0321', 'Sama_0325', 'Sama_0375', 'Sama_0491', 'Sama_0670', 'Sama_0672', 'Sama_0766', 'Sama_0780', 'Sama_0840', 'Sama_0894', 'Sama_0906', 'Sama_0907', 'Sama_0978', 'Sama_1063', 'Sama_1508', 'Sama_1941', 'Sama_1944', 'Sama_1945', 'Sama_1946', 'Sama_1947', 'Sama_1948', 'Sama_1997', 'Sama_2097', 'Sama_2098', 'Sama_2131', 'Sama_2132', 'Sama_21…	['Sama_0001', 'aroE', 'argB', 'argH', 'pyrE', 'dut', 'Sama_0375', 'purC', 'Sama_0670', 'mdh', 'Sama_0766', 'dksA', 'Sama_0840', 'Sama_0894', 'thrB', 'Sama_0907', 'Sama_0978', 'purK', 'Sama_1508', 'hisG', 'hisB', 'hisH', 'hisA', 'hisF', 'hisI', 'Sama_1997', 'purM', 'purN', 'trpD', 'trpF', 'trpA', 'purF', 'Sama_2187', 'Sama_2267', 'Sama_2281', 'proC', 'carB', 'carA', 'proB', 'Sama_2637', 'Sama_2726…	2.52e-08	2.31e-06	Cytoplasm	mBARq only	D-Glucose
Component	GO:0005829	22	484	326297	['Sama_0001', 'Sama_0052', 'Sama_0325', 'Sama_0375', 'Sama_0491', 'Sama_0840', 'Sama_0907', 'Sama_1063', 'Sama_2098', 'Sama_2131', 'Sama_2134', 'Sama_2146', 'Sama_2187', 'Sama_2267', 'Sama_2281', 'Sama_2637', 'Sama_2870', 'Sama_2888', 'Sama_2890', 'Sama_2949', 'Sama_3044', 'Sama_3375']	['Sama_0001', 'aroE', 'dut', 'Sama_0375', 'purC', 'Sama_0840', 'Sama_0907', 'purK', 'purN', 'trpD', 'trpA', 'purF', 'Sama_2187', 'Sama_2267', 'Sama_2281', 'Sama_2637', 'pyrC', 'cysC', 'cysN', 'Sama_2949', 'Sama_3044', 'recG']	0.00081	0.0461	Cytosol	mBARq only	D-Glucose
Component	GO:0110165	75	2870	326297	['Sama_0001', 'Sama_0052', 'Sama_0091', 'Sama_0103', 'Sama_0104', 'Sama_0244', 'Sama_0257', 'Sama_0260', 'Sama_0321', 'Sama_0325', 'Sama_0375', 'Sama_0491', 'Sama_0670', 'Sama_0672', 'Sama_0760', 'Sama_0761', 'Sama_0766', 'Sama_0780', 'Sama_0840', 'Sama_0894', 'Sama_0906', 'Sama_0907', 'Sama_0978', 'Sama_1063', 'Sama_1259', 'Sama_1508', 'Sama_1941', 'Sama_1944', 'Sama_1945', 'Sama_1946', 'Sama_19…	['Sama_0001', 'aroE', 'Sama_0091', 'Sama_0103', 'Sama_0104', 'Sama_0244', 'argB', 'argH', 'pyrE', 'dut', 'Sama_0375', 'purC', 'Sama_0670', 'mdh', 'Sama_0760', 'Sama_0761', 'Sama_0766', 'dksA', 'Sama_0840', 'Sama_0894', 'thrB', 'Sama_0907', 'Sama_0978', 'purK', 'Sama_1259', 'Sama_1508', 'hisG', 'hisB', 'hisH', 'hisA', 'hisF', 'hisI', 'Sama_1997', 'purM', 'purN', 'trpD', 'trpF', 'trpA', 'purF', 'Sa…	0.00075	0.0461	Cellular anatomical entity	mBARq only	D-Glucose
Function	GO:0036094	34	674	326297	['Sama_0001', 'Sama_0052', 'Sama_0257', 'Sama_0491', 'Sama_0760', 'Sama_0766', 'Sama_0840', 'Sama_0894', 'Sama_0906', 'Sama_0907', 'Sama_1063', 'Sama_1941', 'Sama_1948', 'Sama_2097', 'Sama_2187', 'Sama_2281', 'Sama_2503', 'Sama_2504', 'Sama_2516', 'Sama_2578', 'Sama_2726', 'Sama_2838', 'Sama_2888', 'Sama_2890', 'Sama_2891', 'Sama_2892', 'Sama_2949', 'Sama_2971', 'Sama_3081', 'Sama_3367', 'Sama_33…	['Sama_0001', 'aroE', 'argB', 'purC', 'Sama_0760', 'Sama_0766', 'Sama_0840', 'Sama_0894', 'thrB', 'Sama_0907', 'purK', 'hisG', 'hisI', 'purM', 'Sama_2187', 'Sama_2281', 'carB', 'carA', 'proB', 'Sama_2578', 'Sama_2726', 'cysI', 'cysC', 'cysN', 'cysD', 'Sama_2892', 'Sama_2949', 'Sama_2971', 'Sama_3081', 'aroB', 'recG', 'Sama_3426', 'ntrC', 'Sama_3653']	1.22e-06	0.0013	Small molecule binding	mBARq only	D-Glucose
Function	GO:0000166	31	613	326297	['Sama_0001', 'Sama_0052', 'Sama_0257', 'Sama_0491', 'Sama_0760', 'Sama_0766', 'Sama_0894', 'Sama_0906', 'Sama_1063', 'Sama_1941', 'Sama_1948', 'Sama_2097', 'Sama_2187', 'Sama_2281', 'Sama_2503', 'Sama_2504', 'Sama_2516', 'Sama_2578', 'Sama_2726', 'Sama_2838', 'Sama_2888', 'Sama_2890', 'Sama_2891', 'Sama_2892', 'Sama_2949', 'Sama_3081', 'Sama_3367', 'Sama_3375', 'Sama_3426', 'Sama_3427', 'Sama_36…	['Sama_0001', 'aroE', 'argB', 'purC', 'Sama_0760', 'Sama_0766', 'Sama_0894', 'thrB', 'purK', 'hisG', 'hisI', 'purM', 'Sama_2187', 'Sama_2281', 'carB', 'carA', 'proB', 'Sama_2578', 'Sama_2726', 'cysI', 'cysC', 'cysN', 'cysD', 'Sama_2892', 'Sama_2949', 'Sama_3081', 'aroB', 'recG', 'Sama_3426', 'ntrC', 'Sama_3653']	4.57e-06	0.0025	Nucleotide binding	mBARq only	D-Glucose
Function	GO:0003824	61	1876	326297	['Sama_0052', 'Sama_0091', 'Sama_0103', 'Sama_0104', 'Sama_0257', 'Sama_0260', 'Sama_0321', 'Sama_0325', 'Sama_0375', 'Sama_0491', 'Sama_0670', 'Sama_0672', 'Sama_0760', 'Sama_0766', 'Sama_0840', 'Sama_0894', 'Sama_0906', 'Sama_0907', 'Sama_0978', 'Sama_1063', 'Sama_1508', 'Sama_1941', 'Sama_1944', 'Sama_1945', 'Sama_1946', 'Sama_1947', 'Sama_1948', 'Sama_2097', 'Sama_2098', 'Sama_2131', 'Sama_21…	['aroE', 'Sama_0091', 'Sama_0103', 'Sama_0104', 'argB', 'argH', 'pyrE', 'dut', 'Sama_0375', 'purC', 'Sama_0670', 'mdh', 'Sama_0760', 'Sama_0766', 'Sama_0840', 'Sama_0894', 'thrB', 'Sama_0907', 'Sama_0978', 'purK', 'Sama_1508', 'hisG', 'hisB', 'hisH', 'hisA', 'hisF', 'hisI', 'purM', 'purN', 'trpD', 'trpF', 'trpA', 'purF', 'Sama_2187', 'Sama_2281', 'proC', 'carB', 'carA', 'proB', 'Sama_2637', 'xerD…	1.15e-05	0.0025	Catalytic activity	mBARq only	D-Glucose
Function	GO:0005488	56	1639	326297	['Sama_0001', 'Sama_0052', 'Sama_0091', 'Sama_0257', 'Sama_0321', 'Sama_0325', 'Sama_0491', 'Sama_0670', 'Sama_0760', 'Sama_0766', 'Sama_0780', 'Sama_0840', 'Sama_0894', 'Sama_0906', 'Sama_0907', 'Sama_0978', 'Sama_1063', 'Sama_1941', 'Sama_1944', 'Sama_1948', 'Sama_1997', 'Sama_2097', 'Sama_2131', 'Sama_2146', 'Sama_2187', 'Sama_2267', 'Sama_2281', 'Sama_2503', 'Sama_2504', 'Sama_2516', 'Sama_25…	['Sama_0001', 'aroE', 'Sama_0091', 'argB', 'pyrE', 'dut', 'purC', 'Sama_0670', 'Sama_0760', 'Sama_0766', 'dksA', 'Sama_0840', 'Sama_0894', 'thrB', 'Sama_0907', 'Sama_0978', 'purK', 'hisG', 'hisB', 'hisI', 'Sama_1997', 'purM', 'trpD', 'purF', 'Sama_2187', 'Sama_2267', 'Sama_2281', 'carB', 'carA', 'proB', 'Sama_2578', 'Sama_2646', 'Sama_2726', 'xerD', 'cysI', 'pyrC', 'cysC', 'cysN', 'cysD', 'Sama_2…	1.2e-05	0.0025	Binding	mBARq only	D-Glucose
Function	GO:0016757	9	55	326297	['Sama_0103', 'Sama_0104', 'Sama_0321', 'Sama_1941', 'Sama_1945', 'Sama_1947', 'Sama_2131', 'Sama_2146', 'Sama_2971']	['Sama_0103', 'Sama_0104', 'pyrE', 'hisG', 'hisH', 'hisF', 'trpD', 'purF', 'Sama_2971']	7.22e-06	0.0025	Transferase activity, transferring glycosyl groups	mBARq only	D-Glucose
Function	GO:0016763	6	20	326297	['Sama_0321', 'Sama_1941', 'Sama_1945', 'Sama_1947', 'Sama_2131', 'Sama_2146']	['pyrE', 'hisG', 'hisH', 'hisF', 'trpD', 'purF']	1.43e-05	0.0025	Transferase activity, transferring pentosyl groups	mBARq only	D-Glucose
Function	GO:0043167	44	1134	326297	['Sama_0001', 'Sama_0091', 'Sama_0257', 'Sama_0321', 'Sama_0325', 'Sama_0491', 'Sama_0670', 'Sama_0760', 'Sama_0766', 'Sama_0780', 'Sama_0840', 'Sama_0894', 'Sama_0906', 'Sama_0907', 'Sama_0978', 'Sama_1063', 'Sama_1941', 'Sama_1944', 'Sama_1948', 'Sama_2097', 'Sama_2131', 'Sama_2146', 'Sama_2281', 'Sama_2503', 'Sama_2504', 'Sama_2516', 'Sama_2578', 'Sama_2726', 'Sama_2838', 'Sama_2870', 'Sama_28…	['Sama_0001', 'Sama_0091', 'argB', 'pyrE', 'dut', 'purC', 'Sama_0670', 'Sama_0760', 'Sama_0766', 'dksA', 'Sama_0840', 'Sama_0894', 'thrB', 'Sama_0907', 'Sama_0978', 'purK', 'hisG', 'hisB', 'hisI', 'purM', 'trpD', 'purF', 'Sama_2281', 'carB', 'carA', 'proB', 'Sama_2578', 'Sama_2726', 'cysI', 'pyrC', 'cysC', 'cysN', 'cysD', 'Sama_2971', 'Sama_3020', 'Sama_3021', 'Sama_3079', 'Sama_3081', 'aroB', 'r…	1.57e-05	0.0025	Ion binding	mBARq only	D-Glucose
Function	GO:0097159	43	1102	326297	['Sama_0001', 'Sama_0052', 'Sama_0091', 'Sama_0257', 'Sama_0491', 'Sama_0670', 'Sama_0760', 'Sama_0766', 'Sama_0894', 'Sama_0906', 'Sama_0907', 'Sama_1063', 'Sama_1941', 'Sama_1948', 'Sama_1997', 'Sama_2097', 'Sama_2187', 'Sama_2267', 'Sama_2281', 'Sama_2503', 'Sama_2504', 'Sama_2516', 'Sama_2578', 'Sama_2646', 'Sama_2726', 'Sama_2739', 'Sama_2838', 'Sama_2888', 'Sama_2890', 'Sama_2891', 'Sama_28…	['Sama_0001', 'aroE', 'Sama_0091', 'argB', 'purC', 'Sama_0670', 'Sama_0760', 'Sama_0766', 'Sama_0894', 'thrB', 'Sama_0907', 'purK', 'hisG', 'hisI', 'Sama_1997', 'purM', 'Sama_2187', 'Sama_2267', 'Sama_2281', 'carB', 'carA', 'proB', 'Sama_2578', 'Sama_2646', 'Sama_2726', 'xerD', 'cysI', 'cysC', 'cysN', 'cysD', 'Sama_2892', 'Sama_2919', 'Sama_2949', 'Sama_2971', 'Sama_3081', 'Sama_3088', 'xerC', 'a…	1.91e-05	0.0025	Organic cyclic compound binding	mBARq only	D-Glucose
Function	GO:1901363	43	1102	326297	['Sama_0001', 'Sama_0052', 'Sama_0091', 'Sama_0257', 'Sama_0491', 'Sama_0670', 'Sama_0760', 'Sama_0766', 'Sama_0894', 'Sama_0906', 'Sama_0907', 'Sama_1063', 'Sama_1941', 'Sama_1948', 'Sama_1997', 'Sama_2097', 'Sama_2187', 'Sama_2267', 'Sama_2281', 'Sama_2503', 'Sama_2504', 'Sama_2516', 'Sama_2578', 'Sama_2646', 'Sama_2726', 'Sama_2739', 'Sama_2838', 'Sama_2888', 'Sama_2890', 'Sama_2891', 'Sama_28…	['Sama_0001', 'aroE', 'Sama_0091', 'argB', 'purC', 'Sama_0670', 'Sama_0760', 'Sama_0766', 'Sama_0894', 'thrB', 'Sama_0907', 'purK', 'hisG', 'hisI', 'Sama_1997', 'purM', 'Sama_2187', 'Sama_2267', 'Sama_2281', 'carB', 'carA', 'proB', 'Sama_2578', 'Sama_2646', 'Sama_2726', 'xerD', 'cysI', 'cysC', 'cysN', 'cysD', 'Sama_2892', 'Sama_2919', 'Sama_2949', 'Sama_2971', 'Sama_3081', 'Sama_3088', 'xerC', 'a…	1.91e-05	0.0025	Heterocyclic compound binding	mBARq only	D-Glucose
Function	GO:0043168	29	614	326297	['Sama_0001', 'Sama_0257', 'Sama_0491', 'Sama_0760', 'Sama_0766', 'Sama_0840', 'Sama_0894', 'Sama_0906', 'Sama_0907', 'Sama_1063', 'Sama_1941', 'Sama_1948', 'Sama_2097', 'Sama_2281', 'Sama_2503', 'Sama_2504', 'Sama_2516', 'Sama_2578', 'Sama_2726', 'Sama_2888', 'Sama_2890', 'Sama_2891', 'Sama_2971', 'Sama_3079', 'Sama_3081', 'Sama_3375', 'Sama_3426', 'Sama_3427', 'Sama_3653']	['Sama_0001', 'argB', 'purC', 'Sama_0760', 'Sama_0766', 'Sama_0840', 'Sama_0894', 'thrB', 'Sama_0907', 'purK', 'hisG', 'hisI', 'purM', 'Sama_2281', 'carB', 'carA', 'proB', 'Sama_2578', 'Sama_2726', 'cysC', 'cysN', 'cysD', 'Sama_2971', 'Sama_3079', 'Sama_3081', 'recG', 'Sama_3426', 'ntrC', 'Sama_3653']	3.98e-05	0.0039	Anion binding	mBARq only	D-Glucose
Function	GO:0005524	22	403	326297	['Sama_0257', 'Sama_0491', 'Sama_0760', 'Sama_0766', 'Sama_0906', 'Sama_1063', 'Sama_1941', 'Sama_1948', 'Sama_2097', 'Sama_2281', 'Sama_2503', 'Sama_2504', 'Sama_2516', 'Sama_2726', 'Sama_2888', 'Sama_2890', 'Sama_2891', 'Sama_3081', 'Sama_3375', 'Sama_3426', 'Sama_3427', 'Sama_3653']	['argB', 'purC', 'Sama_0760', 'Sama_0766', 'thrB', 'purK', 'hisG', 'hisI', 'purM', 'Sama_2281', 'carB', 'carA', 'proB', 'Sama_2726', 'cysC', 'cysN', 'cysD', 'Sama_3081', 'recG', 'Sama_3426', 'ntrC', 'Sama_3653']	6.31e-05	0.0057	ATP binding	mBARq only	D-Glucose
Function	GO:0016829	11	143	326297	['Sama_0260', 'Sama_0907', 'Sama_1063', 'Sama_1944', 'Sama_1945', 'Sama_1947', 'Sama_2132', 'Sama_2134', 'Sama_2187', 'Sama_2892', 'Sama_3367']	['argH', 'Sama_0907', 'purK', 'hisB', 'hisH', 'hisF', 'trpF', 'trpA', 'Sama_2187', 'Sama_2892', 'aroB']	0.00042	0.0303	Lyase activity	mBARq only	D-Glucose
Function	GO:0032553	23	500	326297	['Sama_0001', 'Sama_0257', 'Sama_0491', 'Sama_0760', 'Sama_0766', 'Sama_0906', 'Sama_1063', 'Sama_1941', 'Sama_1948', 'Sama_2097', 'Sama_2281', 'Sama_2503', 'Sama_2504', 'Sama_2516', 'Sama_2726', 'Sama_2888', 'Sama_2890', 'Sama_2891', 'Sama_3081', 'Sama_3375', 'Sama_3426', 'Sama_3427', 'Sama_3653']	['Sama_0001', 'argB', 'purC', 'Sama_0760', 'Sama_0766', 'thrB', 'purK', 'hisG', 'hisI', 'purM', 'Sama_2281', 'carB', 'carA', 'proB', 'Sama_2726', 'cysC', 'cysN', 'cysD', 'Sama_3081', 'recG', 'Sama_3426', 'ntrC', 'Sama_3653']	0.0005	0.0342	Ribonucleotide binding	mBARq only	D-Glucose
Process	GO:0009234	4	10	326297	['Sama_3460', 'Sama_3461', 'Sama_3463', 'Sama_3635']	['menD', 'menH', 'Sama_3463', 'menB']	5.05e-06	0.0083	Menaquinone biosynthetic process	mBARq only	Gly-Glu
Process	GO:1901663	5	29	326297	['Sama_3203', 'Sama_3460', 'Sama_3461', 'Sama_3463', 'Sama_3635']	['Sama_3203', 'menD', 'menH', 'Sama_3463', 'menB']	9.81e-06	0.0083	Quinone biosynthetic process	mBARq only	Gly-Glu
Component	GO:0005737	47	1438	326297	['Sama_0015', 'Sama_0018', 'Sama_0022', 'Sama_0036', 'Sama_0050', 'Sama_0065', 'Sama_0080', 'Sama_0097', 'Sama_0099', 'Sama_0258', 'Sama_0294', 'Sama_0321', 'Sama_0325', 'Sama_0491', 'Sama_0565', 'Sama_0605', 'Sama_0748', 'Sama_0780', 'Sama_0840', 'Sama_1225', 'Sama_1374', 'Sama_1508', 'Sama_1944', 'Sama_1946', 'Sama_2057', 'Sama_2072', 'Sama_2131', 'Sama_2429', 'Sama_2504', 'Sama_2724', 'Sama_28…	['recF', 'pcp', 'Sama_0022', 'Sama_0036', 'hemF', 'Sama_0065', 'hutI', 'tdh', 'Sama_0099', 'Sama_0258', 'Sama_0294', 'pyrE', 'dut', 'purC', 'Sama_0565', 'Sama_0605', 'Sama_0748', 'dksA', 'Sama_0840', 'clpX', 'metAS', 'Sama_1508', 'hisB', 'hisA', 'clpS', 'Sama_2072', 'trpD', 'Sama_2429', 'carA', 'Sama_2724', 'pyrC', 'cysC', 'cysN', 'Sama_3004', 'rnr', 'Sama_3090', 'rimK2', 'rhlB', 'Sama_3246', 'xe…	0.00019	0.0353	Cytoplasm	mBARq only	L-Serine
Function	GO:0005488	54	1639	326297	['Sama_0015', 'Sama_0022', 'Sama_0023', 'Sama_0036', 'Sama_0037', 'Sama_0050', 'Sama_0065', 'Sama_0080', 'Sama_0091', 'Sama_0097', 'Sama_0098', 'Sama_0099', 'Sama_0258', 'Sama_0294', 'Sama_0321', 'Sama_0325', 'Sama_0368', 'Sama_0491', 'Sama_0565', 'Sama_0605', 'Sama_0748', 'Sama_0780', 'Sama_0840', 'Sama_1225', 'Sama_1944', 'Sama_2057', 'Sama_2072', 'Sama_2131', 'Sama_2429', 'Sama_2504', 'Sama_25…	['recF', 'Sama_0022', 'Sama_0023', 'Sama_0036', 'Sama_0037', 'hemF', 'Sama_0065', 'hutI', 'Sama_0091', 'tdh', 'kbl', 'Sama_0099', 'Sama_0258', 'Sama_0294', 'pyrE', 'dut', 'Sama_0368', 'purC', 'Sama_0565', 'Sama_0605', 'Sama_0748', 'dksA', 'Sama_0840', 'clpX', 'hisB', 'clpS', 'Sama_2072', 'trpD', 'Sama_2429', 'carA', 'Sama_2578', 'pyrC', 'cysC', 'cysN', 'Sama_2971', 'Sama_3004', 'Sama_3020', 'Sama…	1.59e-05	0.013	Binding	mBARq only	L-Serine
Function	GO:0043167	43	1134	326297	['Sama_0015', 'Sama_0022', 'Sama_0023', 'Sama_0036', 'Sama_0050', 'Sama_0065', 'Sama_0080', 'Sama_0091', 'Sama_0097', 'Sama_0098', 'Sama_0258', 'Sama_0321', 'Sama_0325', 'Sama_0368', 'Sama_0491', 'Sama_0748', 'Sama_0780', 'Sama_0840', 'Sama_1225', 'Sama_1944', 'Sama_2072', 'Sama_2131', 'Sama_2504', 'Sama_2578', 'Sama_2870', 'Sama_2888', 'Sama_2890', 'Sama_2971', 'Sama_3004', 'Sama_3020', 'Sama_30…	['recF', 'Sama_0022', 'Sama_0023', 'Sama_0036', 'hemF', 'Sama_0065', 'hutI', 'Sama_0091', 'tdh', 'kbl', 'Sama_0258', 'pyrE', 'dut', 'Sama_0368', 'purC', 'Sama_0748', 'dksA', 'Sama_0840', 'clpX', 'hisB', 'Sama_2072', 'trpD', 'carA', 'Sama_2578', 'pyrC', 'cysC', 'cysN', 'Sama_2971', 'Sama_3004', 'Sama_3020', 'Sama_3021', 'rimK2', 'rhlB', 'Sama_3246', 'Sama_3304', 'Sama_3426', 'ntrC', 'Sama_3484', '…	1.2e-05	0.013	Ion binding	mBARq only	L-Serine

## Sheet: TableS4
category	term	number_of_genes	number_of_genes_in_background	ncbiTaxonId	inputGenes	preferredNames	p_value	fdr	description	method	contrast
Process	GO:0040011	16	73	326297	['Sama_1653', 'Sama_1713', 'Sama_2032', 'Sama_2201', 'Sama_2273', 'Sama_2277', 'Sama_2296', 'Sama_2298', 'Sama_2306', 'Sama_2307', 'Sama_2314', 'Sama_2315', 'Sama_2317', 'Sama_2319', 'Sama_2432', 'Sama_2502']	['Sama_1653', 'Sama_1713', 'Sama_2032', 'Sama_2201', 'Sama_2273', 'Sama_2277', 'Sama_2296', 'fliE', 'Sama_2306', 'Sama_2307', 'Sama_2314', 'Sama_2315', 'Sama_2317', 'Sama_2319', 'Sama_2432', 'Sama_2502']	2.05e-05	0.0338	Locomotion	mBARq only	L-Lactate
Component	GO:0009288	9	28	326297	['Sama_2286', 'Sama_2296', 'Sama_2298', 'Sama_2306', 'Sama_2307', 'Sama_2314', 'Sama_2315', 'Sama_2316', 'Sama_2317']	['fliQ', 'Sama_2296', 'fliE', 'Sama_2306', 'Sama_2307', 'Sama_2314', 'Sama_2315', 'Sama_2316', 'Sama_2317']	0.00013	0.0238	Bacterial-type flagellum	mBARq only	L-Lactate
Process	GO:0071973	9	23	326297	['Sama_1800', 'Sama_2289', 'Sama_2296', 'Sama_2297', 'Sama_2298', 'Sama_2312', 'Sama_2314', 'Sama_2317', 'Sama_2318']	['Sama_1800', 'Sama_2289', 'Sama_2296', 'Sama_2297', 'fliE', 'flgH', 'Sama_2314', 'Sama_2317', 'Sama_2318']	8.15e-06	0.0104	Bacterial-type flagellum-dependent cell motility	mBARq only	Gly-Glu
Process	GO:0097588	10	29	326297	['Sama_1800', 'Sama_2278', 'Sama_2289', 'Sama_2296', 'Sama_2297', 'Sama_2298', 'Sama_2312', 'Sama_2314', 'Sama_2317', 'Sama_2318']	['Sama_1800', 'Sama_2278', 'Sama_2289', 'Sama_2296', 'Sama_2297', 'fliE', 'flgH', 'Sama_2314', 'Sama_2317', 'Sama_2318']	6.3e-06	0.0104	Archaeal or bacterial-type flagellum-dependent cell motility	mBARq only	Gly-Glu
Component	GO:0009288	13	28	326297	['Sama_2278', 'Sama_2285', 'Sama_2286', 'Sama_2289', 'Sama_2296', 'Sama_2297', 'Sama_2298', 'Sama_2309', 'Sama_2312', 'Sama_2314', 'Sama_2316', 'Sama_2317', 'Sama_2318']	['Sama_2278', 'Sama_2285', 'fliQ', 'Sama_2289', 'Sama_2296', 'Sama_2297', 'fliE', 'Sama_2309', 'flgH', 'Sama_2314', 'Sama_2316', 'Sama_2317', 'Sama_2318']	1.44e-08	2.65e-06	Bacterial-type flagellum	mBARq only	Gly-Glu
Component	GO:0009425	10	19	326297	['Sama_2285', 'Sama_2286', 'Sama_2289', 'Sama_2296', 'Sama_2297', 'Sama_2298', 'Sama_2312', 'Sama_2314', 'Sama_2317', 'Sama_2318']	['Sama_2285', 'fliQ', 'Sama_2289', 'Sama_2296', 'Sama_2297', 'fliE', 'flgH', 'Sama_2314', 'Sama_2317', 'Sama_2318']	2.96e-07	1.82e-05	Bacterial-type flagellum basal body	mBARq only	Gly-Glu
Component	GO:0043226	23	192	326297	['Sama_1361', 'Sama_1379', 'Sama_1530', 'Sama_1540', 'Sama_1568', 'Sama_1573', 'Sama_1658', 'Sama_1664', 'Sama_1724', 'Sama_2219', 'Sama_2278', 'Sama_2285', 'Sama_2286', 'Sama_2289', 'Sama_2296', 'Sama_2297', 'Sama_2298', 'Sama_2309', 'Sama_2312', 'Sama_2314', 'Sama_2316', 'Sama_2317', 'Sama_2318']	['Sama_1361', 'Sama_1379', 'Sama_1530', 'Sama_1540', 'Sama_1568', 'Sama_1573', 'Sama_1658', 'Sama_1664', 'Sama_1724', 'Sama_2219', 'Sama_2278', 'Sama_2285', 'fliQ', 'Sama_2289', 'Sama_2296', 'Sama_2297', 'fliE', 'Sama_2309', 'flgH', 'Sama_2314', 'Sama_2316', 'Sama_2317', 'Sama_2318']	9.2e-05	0.0042	Organelle	mBARq only	Gly-Glu
Process	GO:0097588	11	29	326297	['Sama_1800', 'Sama_2092', 'Sama_2279', 'Sama_2288', 'Sama_2292', 'Sama_2293', 'Sama_2296', 'Sama_2308', 'Sama_2312', 'Sama_2317', 'Sama_2318']	['Sama_1800', 'Sama_2092', 'Sama_2279', 'Sama_2288', 'Sama_2292', 'Sama_2293', 'Sama_2296', 'Sama_2308', 'flgH', 'Sama_2317', 'Sama_2318']	2.31e-08	3.81e-05	Archaeal or bacterial-type flagellum-dependent cell motility	mBARq only	CAS amino acids
Process	GO:0044781	8	20	326297	['Sama_2284', 'Sama_2287', 'Sama_2288', 'Sama_2292', 'Sama_2293', 'Sama_2295', 'Sama_2309', 'Sama_2323']	['flhB', 'fliP', 'Sama_2288', 'Sama_2292', 'Sama_2293', 'Sama_2295', 'Sama_2309', 'Sama_2323']	1.54e-06	0.00042	Bacterial-type flagellum organization	mBARq only	CAS amino acids
Process	GO:0071973	8	23	326297	['Sama_1800', 'Sama_2292', 'Sama_2293', 'Sama_2296', 'Sama_2308', 'Sama_2312', 'Sama_2317', 'Sama_2318']	['Sama_1800', 'Sama_2292', 'Sama_2293', 'Sama_2296', 'Sama_2308', 'flgH', 'Sama_2317', 'Sama_2318']	3.6e-06	0.00074	Bacterial-type flagellum-dependent cell motility	mBARq only	CAS amino acids
Process	GO:0040011	12	73	326297	['Sama_1800', 'Sama_2092', 'Sama_2276', 'Sama_2279', 'Sama_2288', 'Sama_2292', 'Sama_2293', 'Sama_2296', 'Sama_2308', 'Sama_2312', 'Sama_2317', 'Sama_2318']	['Sama_1800', 'Sama_2092', 'cheB', 'Sama_2279', 'Sama_2288', 'Sama_2292', 'Sama_2293', 'Sama_2296', 'Sama_2308', 'flgH', 'Sama_2317', 'Sama_2318']	1.16e-05	0.0021	Locomotion	mBARq only	CAS amino acids
Component	GO:0009288	10	28	326297	['Sama_2287', 'Sama_2288', 'Sama_2292', 'Sama_2293', 'Sama_2296', 'Sama_2308', 'Sama_2309', 'Sama_2312', 'Sama_2317', 'Sama_2318']	['fliP', 'Sama_2288', 'Sama_2292', 'Sama_2293', 'Sama_2296', 'Sama_2308', 'Sama_2309', 'flgH', 'Sama_2317', 'Sama_2318']	1.65e-07	3.04e-05	Bacterial-type flagellum	mBARq only	CAS amino acids
Component	GO:0009425	6	19	326297	['Sama_2287', 'Sama_2288', 'Sama_2296', 'Sama_2312', 'Sama_2317', 'Sama_2318']	['fliP', 'Sama_2288', 'Sama_2296', 'flgH', 'Sama_2317', 'Sama_2318']	9.97e-05	0.0061	Bacterial-type flagellum basal body	mBARq only	CAS amino acids
Component	GO:0043228	13	124	326297	['Sama_1413', 'Sama_1664', 'Sama_2057', 'Sama_2287', 'Sama_2288', 'Sama_2292', 'Sama_2293', 'Sama_2296', 'Sama_2308', 'Sama_2309', 'Sama_2312', 'Sama_2317', 'Sama_2318']	['Sama_1413', 'Sama_1664', 'clpS', 'fliP', 'Sama_2288', 'Sama_2292', 'Sama_2293', 'Sama_2296', 'Sama_2308', 'Sama_2309', 'flgH', 'Sama_2317', 'Sama_2318']	0.00034	0.0158	Non-membrane-bounded organelle	mBARq only	CAS amino acids
Process	GO:0044781	10	20	326297	['Sama_2283', 'Sama_2284', 'Sama_2285', 'Sama_2286', 'Sama_2287', 'Sama_2288', 'Sama_2292', 'Sama_2293', 'Sama_2294', 'Sama_2295']	['flhA', 'flhB', 'Sama_2285', 'fliQ', 'fliP', 'Sama_2288', 'Sama_2292', 'Sama_2293', 'Sama_2294', 'Sama_2295']	7.02e-07	0.0012	Bacterial-type flagellum organization	mBARq only	NAG
Component	GO:0009288	10	28	326297	['Sama_2285', 'Sama_2286', 'Sama_2287', 'Sama_2288', 'Sama_2292', 'Sama_2293', 'Sama_2296', 'Sama_2313', 'Sama_2317', 'Sama_2318']	['Sama_2285', 'fliQ', 'fliP', 'Sama_2288', 'Sama_2292', 'Sama_2293', 'Sama_2296', 'Sama_2313', 'Sama_2317', 'Sama_2318']	7.87e-06	0.0014	Bacterial-type flagellum	mBARq only	NAG
Component	GO:0009425	8	19	326297	['Sama_2285', 'Sama_2286', 'Sama_2287', 'Sama_2288', 'Sama_2296', 'Sama_2313', 'Sama_2317', 'Sama_2318']	['Sama_2285', 'fliQ', 'fliP', 'Sama_2288', 'Sama_2296', 'Sama_2313', 'Sama_2317', 'Sama_2318']	2.56e-05	0.0024	Bacterial-type flagellum basal body	mBARq only	NAG
Component	GO:0009288	7	28	326297	['Sama_2291', 'Sama_2296', 'Sama_2312', 'Sama_2314', 'Sama_2316', 'Sama_2317', 'Sama_2318']	['Sama_2291', 'Sama_2296', 'flgH', 'Sama_2314', 'Sama_2316', 'Sama_2317', 'Sama_2318']	1.92e-05	0.0035	Bacterial-type flagellum	mBARq only	Adenosine
Component	GO:0009425	6	19	326297	['Sama_2291', 'Sama_2296', 'Sama_2312', 'Sama_2314', 'Sama_2317', 'Sama_2318']	['Sama_2291', 'Sama_2296', 'flgH', 'Sama_2314', 'Sama_2317', 'Sama_2318']	2.59e-05	0.0035	Bacterial-type flagellum basal body	mBARq only	Adenosine
Component	GO:0030694	3	5	326297	['Sama_2312', 'Sama_2317', 'Sama_2318']	['flgH', 'Sama_2317', 'Sama_2318']	0.00079	0.0362	Bacterial-type flagellum basal body, rod	mBARq only	Adenosine
Process	GO:0097588	16	29	326297	['Sama_2288', 'Sama_2293', 'Sama_2296', 'Sama_2297', 'Sama_2298', 'Sama_2302', 'Sama_2304', 'Sama_2306', 'Sama_2308', 'Sama_2311', 'Sama_2312', 'Sama_2314', 'Sama_2317', 'Sama_2318', 'Sama_2432', 'Sama_2433']	['Sama_2288', 'Sama_2293', 'Sama_2296', 'Sama_2297', 'fliE', 'Sama_2302', 'Sama_2304', 'Sama_2306', 'Sama_2308', 'flgI', 'flgH', 'Sama_2314', 'Sama_2317', 'Sama_2318', 'Sama_2432', 'Sama_2433']	2e-14	3.3e-11	Archaeal or bacterial-type flagellum-dependent cell motility	mBARq only	Inosine
Process	GO:0071973	13	23	326297	['Sama_2293', 'Sama_2296', 'Sama_2297', 'Sama_2298', 'Sama_2302', 'Sama_2304', 'Sama_2306', 'Sama_2308', 'Sama_2311', 'Sama_2312', 'Sama_2314', 'Sama_2317', 'Sama_2318']	['Sama_2293', 'Sama_2296', 'Sama_2297', 'fliE', 'Sama_2302', 'Sama_2304', 'Sama_2306', 'Sama_2308', 'flgI', 'flgH', 'Sama_2314', 'Sama_2317', 'Sama_2318']	5.29e-12	1.46e-09	Bacterial-type flagellum-dependent cell motility	mBARq only	Inosine
Process	GO:0044781	12	20	326297	['Sama_2283', 'Sama_2284', 'Sama_2285', 'Sama_2286', 'Sama_2287', 'Sama_2288', 'Sama_2293', 'Sama_2295', 'Sama_2302', 'Sama_2309', 'Sama_2316', 'Sama_2323']	['flhA', 'flhB', 'Sama_2285', 'fliQ', 'fliP', 'Sama_2288', 'Sama_2293', 'Sama_2295', 'Sama_2302', 'Sama_2309', 'Sama_2316', 'Sama_2323']	2.18e-11	5.14e-09	Bacterial-type flagellum organization	mBARq only	Inosine
Process	GO:0040011	17	73	326297	['Sama_2032', 'Sama_2288', 'Sama_2293', 'Sama_2296', 'Sama_2297', 'Sama_2298', 'Sama_2302', 'Sama_2304', 'Sama_2306', 'Sama_2308', 'Sama_2311', 'Sama_2312', 'Sama_2314', 'Sama_2317', 'Sama_2318', 'Sama_2432', 'Sama_2433']	['Sama_2032', 'Sama_2288', 'Sama_2293', 'Sama_2296', 'Sama_2297', 'fliE', 'Sama_2302', 'Sama_2304', 'Sama_2306', 'Sama_2308', 'flgI', 'flgH', 'Sama_2314', 'Sama_2317', 'Sama_2318', 'Sama_2432', 'Sama_2433']	2.55e-10	4.67e-08	Locomotion	mBARq only	Inosine
Process	GO:0044780	7	11	326297	['Sama_2283', 'Sama_2284', 'Sama_2285', 'Sama_2286', 'Sama_2302', 'Sama_2309', 'Sama_2323']	['flhA', 'flhB', 'Sama_2285', 'fliQ', 'Sama_2302', 'Sama_2309', 'Sama_2323']	3.1e-07	5.12e-05	Bacterial-type flagellum assembly	mBARq only	Inosine
Process	GO:0016043	17	193	326297	['Sama_1760', 'Sama_1829', 'Sama_2029', 'Sama_2044', 'Sama_2283', 'Sama_2284', 'Sama_2285', 'Sama_2286', 'Sama_2287', 'Sama_2288', 'Sama_2293', 'Sama_2295', 'Sama_2302', 'Sama_2309', 'Sama_2316', 'Sama_2323', 'Sama_2330']	['Sama_1760', 'Sama_1829', 'Sama_2029', 'mltG', 'flhA', 'flhB', 'Sama_2285', 'fliQ', 'fliP', 'Sama_2288', 'Sama_2293', 'Sama_2295', 'Sama_2302', 'Sama_2309', 'Sama_2316', 'Sama_2323', 'Sama_2330']	7.02e-05	0.0083	Cellular component organization	mBARq only	Inosine
Process	GO:0015031	10	84	326297	['Sama_1223', 'Sama_2191', 'Sama_2266', 'Sama_2270', 'Sama_2283', 'Sama_2284', 'Sama_2285', 'Sama_2286', 'Sama_2287', 'Sama_2293']	['tig', 'secD', 'Sama_2266', 'Sama_2270', 'flhA', 'flhB', 'Sama_2285', 'fliQ', 'fliP', 'Sama_2293']	0.00028	0.0313	Protein transport	mBARq only	Inosine
Process	GO:0051179	29	519	326297	['Sama_1223', 'Sama_1588', 'Sama_1787', 'Sama_1905', 'Sama_1906', 'Sama_2191', 'Sama_2266', 'Sama_2270', 'Sama_2283', 'Sama_2284', 'Sama_2285', 'Sama_2286', 'Sama_2287', 'Sama_2288', 'Sama_2293', 'Sama_2296', 'Sama_2297', 'Sama_2298', 'Sama_2302', 'Sama_2304', 'Sama_2306', 'Sama_2308', 'Sama_2311', 'Sama_2312', 'Sama_2314', 'Sama_2317', 'Sama_2318', 'Sama_2432', 'Sama_2433']	['tig', 'Sama_1588', 'Sama_1787', 'Sama_1905', 'Sama_1906', 'secD', 'Sama_2266', 'Sama_2270', 'flhA', 'flhB', 'Sama_2285', 'fliQ', 'fliP', 'Sama_2288', 'Sama_2293', 'Sama_2296', 'Sama_2297', 'fliE', 'Sama_2302', 'Sama_2304', 'Sama_2306', 'Sama_2308', 'flgI', 'flgH', 'Sama_2314', 'Sama_2317', 'Sama_2318', 'Sama_2432', 'Sama_2433']	0.00047	0.0483	Localization	mBARq only	Inosine
Component	GO:0009288	18	28	326297	['Sama_2285', 'Sama_2286', 'Sama_2287', 'Sama_2288', 'Sama_2293', 'Sama_2296', 'Sama_2297', 'Sama_2298', 'Sama_2304', 'Sama_2306', 'Sama_2308', 'Sama_2309', 'Sama_2311', 'Sama_2312', 'Sama_2314', 'Sama_2316', 'Sama_2317', 'Sama_2318']	['Sama_2285', 'fliQ', 'fliP', 'Sama_2288', 'Sama_2293', 'Sama_2296', 'Sama_2297', 'fliE', 'Sama_2304', 'Sama_2306', 'Sama_2308', 'Sama_2309', 'flgI', 'flgH', 'Sama_2314', 'Sama_2316', 'Sama_2317', 'Sama_2318']	5.29e-17	9.74e-15	Bacterial-type flagellum	mBARq only	Inosine
Component	GO:0009425	12	19	326297	['Sama_2285', 'Sama_2286', 'Sama_2287', 'Sama_2288', 'Sama_2296', 'Sama_2297', 'Sama_2298', 'Sama_2311', 'Sama_2312', 'Sama_2314', 'Sama_2317', 'Sama_2318']	['Sama_2285', 'fliQ', 'fliP', 'Sama_2288', 'Sama_2296', 'Sama_2297', 'fliE', 'flgI', 'flgH', 'Sama_2314', 'Sama_2317', 'Sama_2318']	1.4e-11	8.56e-10	Bacterial-type flagellum basal body	mBARq only	Inosine
Component	GO:0043226	20	192	326297	['Sama_1540', 'Sama_1573', 'Sama_2285', 'Sama_2286', 'Sama_2287', 'Sama_2288', 'Sama_2293', 'Sama_2296', 'Sama_2297', 'Sama_2298', 'Sama_2304', 'Sama_2306', 'Sama_2308', 'Sama_2309', 'Sama_2311', 'Sama_2312', 'Sama_2314', 'Sama_2316', 'Sama_2317', 'Sama_2318']	['Sama_1540', 'Sama_1573', 'Sama_2285', 'fliQ', 'fliP', 'Sama_2288', 'Sama_2293', 'Sama_2296', 'Sama_2297', 'fliE', 'Sama_2304', 'Sama_2306', 'Sama_2308', 'Sama_2309', 'flgI', 'flgH', 'Sama_2314', 'Sama_2316', 'Sama_2317', 'Sama_2318']	1.36e-06	4.99e-05	Organelle	mBARq only	Inosine
Component	GO:0009424	4	5	326297	['Sama_2304', 'Sama_2308', 'Sama_2309', 'Sama_2316']	['Sama_2304', 'Sama_2308', 'Sama_2309', 'Sama_2316']	7.06e-05	0.0022	Bacterial-type flagellum hook	mBARq only	Inosine
Component	GO:0030694	4	5	326297	['Sama_2311', 'Sama_2312', 'Sama_2317', 'Sama_2318']	['flgI', 'flgH', 'Sama_2317', 'Sama_2318']	7.06e-05	0.0022	Bacterial-type flagellum basal body, rod	mBARq only	Inosine
Function	GO:0003774	6	8	326297	['Sama_2293', 'Sama_2295', 'Sama_2296', 'Sama_2297', 'Sama_2298', 'Sama_2312']	['Sama_2293', 'Sama_2295', 'Sama_2296', 'Sama_2297', 'fliE', 'flgH']	1.17e-06	0.0013	Motor activity	mBARq only	Inosine
Process	GO:0097588	8	29	326297	['Sama_2092', 'Sama_2291', 'Sama_2296', 'Sama_2297', 'Sama_2298', 'Sama_2317', 'Sama_2318', 'Sama_2432']	['Sama_2092', 'Sama_2291', 'Sama_2296', 'Sama_2297', 'fliE', 'Sama_2317', 'Sama_2318', 'Sama_2432']	6.73e-07	0.0011	Archaeal or bacterial-type flagellum-dependent cell motility	mBARq only	D-Mannose
Process	GO:0040011	10	73	326297	['Sama_2032', 'Sama_2092', 'Sama_2277', 'Sama_2291', 'Sama_2296', 'Sama_2297', 'Sama_2298', 'Sama_2317', 'Sama_2318', 'Sama_2432']	['Sama_2032', 'Sama_2092', 'Sama_2277', 'Sama_2291', 'Sama_2296', 'Sama_2297', 'fliE', 'Sama_2317', 'Sama_2318', 'Sama_2432']	7.21e-06	0.002	Locomotion	mBARq only	D-Mannose
Process	GO:0016051	9	67	326297	['Sama_1325', 'Sama_2072', 'Sama_2235', 'Sama_2236', 'Sama_2257', 'Sama_2260', 'Sama_2328', 'Sama_2329', 'Sama_2336']	['Sama_1325', 'Sama_2072', 'Sama_2235', 'Sama_2236', 'Sama_2257', 'Sama_2260', 'Sama_2328', 'Sama_2329', 'Sama_2336']	2.47e-05	0.0057	Carbohydrate biosynthetic process	mBARq only	D-Mannose
Process	GO:0044264	8	51	326297	['Sama_1660', 'Sama_2235', 'Sama_2236', 'Sama_2257', 'Sama_2260', 'Sama_2328', 'Sama_2329', 'Sama_2336']	['Sama_1660', 'Sama_2235', 'Sama_2236', 'Sama_2257', 'Sama_2260', 'Sama_2328', 'Sama_2329', 'Sama_2336']	2.65e-05	0.0057	Cellular polysaccharide metabolic process	mBARq only	D-Mannose
Process	GO:0071973	6	23	326297	['Sama_2291', 'Sama_2296', 'Sama_2297', 'Sama_2298', 'Sama_2317', 'Sama_2318']	['Sama_2291', 'Sama_2296', 'Sama_2297', 'fliE', 'Sama_2317', 'Sama_2318']	2.42e-05	0.0057	Bacterial-type flagellum-dependent cell motility	mBARq only	D-Mannose
Process	GO:0033692	7	44	326297	['Sama_2235', 'Sama_2236', 'Sama_2257', 'Sama_2260', 'Sama_2328', 'Sama_2329', 'Sama_2336']	['Sama_2235', 'Sama_2236', 'Sama_2257', 'Sama_2260', 'Sama_2328', 'Sama_2329', 'Sama_2336']	8.08e-05	0.0121	Cellular polysaccharide biosynthetic process	mBARq only	D-Mannose
Component	GO:0009425	7	19	326297	['Sama_2286', 'Sama_2291', 'Sama_2296', 'Sama_2297', 'Sama_2298', 'Sama_2317', 'Sama_2318']	['fliQ', 'Sama_2291', 'Sama_2296', 'Sama_2297', 'fliE', 'Sama_2317', 'Sama_2318']	7.03e-07	0.00013	Bacterial-type flagellum basal body	mBARq only	D-Mannose
Function	GO:0016671	4	6	326297	['Sama_1341', 'Sama_1583', 'Sama_1707', 'Sama_1991']	['Sama_1341', 'Sama_1583', 'msrA', 'Sama_1991']	3.58e-05	0.039	Oxidoreductase activity, acting on a sulfur group of donors, disulfide as acceptor	mBARq only	D-Mannose

## Sheet: TableS5
Study	Metric	Barcode identified by	Value
Nguyen et al.	GC	Both methods	0.515
		mBARq only	0.518
		Original analysis only	0.489
	Average edit distance	Both methods	12.6
		mBARq-only (compared to barcodes identified by both methods)	12.7
		Original analysis only (compared to barcodes identified by both methods)	13
Wetmore et al.	GC	Both methods	0.544
		mBARq only	0.539
		Original analysis only	0.549
	Average edit distance	Both methods	14.7
		mBARq-only (compared to barcodes identified by both methods)	14.7
		Original analysis only (compared to barcodes identified by both methods)	14.6
